# Supplementary material for: Chlorido[2-meth­oxy-6-(2-pyridyl­methyl­imino­meth­yl)phenolato]zinc(II)
Source: Acta Crystallogr Sect E Struct Rep Online. 2009 Oct 3;65(Pt 11):m1295. doi: 10.1107/S1600536809037015 (PMC2971112; doi:10.1107/S1600536809037015)
Supplement: Supplementary file 2 [file e-65-m1295-Isup2.hkl]

# 
# h,k,l, Fc-squared, Fo-squared, sigma(Fo-squared) and status flag 
# 
data_I
_shelx_title ' 1 in P2(1)/c' 
_shelx_refln_list_code          4 
_shelx_F_calc_maximum      394.18 
_exptl_crystal_F_000       696.00 
_reflns_d_resolution_high  0.8107 
 
loop_ 
 _symmetry_equiv_pos_as_xyz 
 'x, y, z' 
 '-x, y+1/2, -z+1/2' 
 '-x, -y, -z' 
 'x, -y-1/2, z-1/2' 
 
_cell_length_a     7.1013 
_cell_length_b    18.2673 
_cell_length_c    10.3241 
_cell_angle_alpha  90.000 
_cell_angle_beta  104.789 
_cell_angle_gamma  90.000 
 
_shelx_F_squared_multiplier     1.000 
 
loop_ 
 _refln_index_h 
 _refln_index_k 
 _refln_index_l 
 _refln_F_squared_calc 
 _refln_F_squared_meas 
 _refln_F_squared_sigma 
 _refln_observed_status 
   1   0   0     3300.95     3599.34     68.85 o 
   2   0   0     9883.55    11616.34    217.14 o 
   3   0   0     3074.29     3026.49     62.02 o 
   4   0   0      328.73      298.04     11.91 o 
   5   0   0      812.79      801.61     24.11 o 
   6   0   0      457.93      495.14     19.46 o 
   7   0   0      114.48      110.10     10.46 o 
   8   0   0      233.99      216.71     16.12 o 
   1   1   0      451.53      531.64      6.99 o 
   2   1   0      947.11     1007.75     16.07 o 
   3   1   0     1124.71     1240.85     20.49 o 
   4   1   0       39.20       37.33      5.01 o 
   5   1   0      114.21      112.91      4.94 o 
   6   1   0      118.09      115.67     12.49 o 
   7   1   0       27.21       29.49      7.04 o 
   8   1   0        0.24       -1.14      4.82 o 
   0   2   0    24123.73    23778.52    447.21 o 
   1   2   0     3242.33     3381.55     45.81 o 
   2   2   0     5662.91     5973.77     65.97 o 
   3   2   0     1631.75     1498.14     19.31 o 
   4   2   0     1058.26     1021.35     15.13 o 
   5   2   0     1262.62     1257.58     16.27 o 
   6   2   0      799.67      842.98     19.05 o 
   7   2   0       95.94      104.60     16.99 o 
   8   2   0      197.86      187.77     10.73 o 
   1   3   0       66.86       72.59      2.66 o 
   2   3   0     1360.94     1359.79     16.99 o 
   3   3   0       13.54       11.80      1.77 o 
   4   3   0      278.35      292.10      6.69 o 
   5   3   0       22.33       20.32      2.84 o 
   6   3   0        3.82        2.00      5.45 o 
   7   3   0      174.06      184.02      9.45 o 
   8   3   0      197.63      204.13     10.99 o 
   0   4   0      113.79       51.56      3.20 o 
   1   4   0     1373.45     1694.24     24.55 o 
   2   4   0     1807.57     1763.06     21.52 o 
   3   4   0    10065.13    10139.77    111.56 o 
   4   4   0      364.95      316.22      7.11 o 
   5   4   0      564.02      530.88     10.42 o 
   6   4   0     1635.15     1573.42     34.42 o 
   7   4   0      311.31      288.69     11.67 o 
   8   4   0       22.13       24.16      5.05 o 
   1   5   0     1253.12     1218.56     13.51 o 
   2   5   0     1483.54     1462.43     18.55 o 
   3   5   0      523.67      590.44      9.75 o 
   4   5   0      963.79      964.58     14.77 o 
   5   5   0      169.53      162.14      5.70 o 
   6   5   0       21.34       22.17      4.51 o 
   7   5   0      143.21      146.62      8.66 o 
   8   5   0      364.55      352.64     20.04 o 
   0   6   0       22.05       14.52      2.47 o 
   1   6   0      288.56      370.86      5.75 o 
   2   6   0     1717.83     1569.32     20.03 o 
   3   6   0    15377.29    16121.14    175.51 o 
   4   6   0     1205.58     1169.75     17.27 o 
   5   6   0       93.97       86.74      4.51 o 
   6   6   0     1123.22     1082.90     22.87 o 
   7   6   0      275.99      270.00     11.39 o 
   8   6   0       43.64       49.36      8.28 o 
   1   7   0       91.28       55.24      2.72 o 
   2   7   0     2371.99     2306.72     28.31 o 
   3   7   0       17.29       17.90      6.34 o 
   4   7   0     3098.98     3152.63     63.93 o 
   5   7   0     1390.90     1307.78     19.76 o 
   6   7   0       48.15       45.55      7.26 o 
   7   7   0       65.10       80.77      6.15 o 
   8   7   0       45.83       48.73      7.42 o 
   0   8   0     1450.47     1260.42     20.64 o 
   1   8   0     1072.65     1064.11     12.99 o 
   2   8   0      931.73      942.87     10.66 o 
   3   8   0     5183.09     5413.67     62.44 o 
   4   8   0     1078.82     1097.60     18.96 o 
   5   8   0      121.56       98.11      6.49 o 
   6   8   0      546.26      545.84     18.66 o 
   7   8   0      120.27      131.13      9.51 o 
   1   9   0      388.46      325.83      8.01 o 
   2   9   0     1388.93     1265.99     13.70 o 
   3   9   0      278.38      317.68      6.69 o 
   4   9   0     2882.17     2933.08     32.85 o 
   5   9   0     1590.49     1607.71     25.07 o 
   6   9   0       61.51       62.02      5.39 o 
   7   9   0       33.38       43.95      6.95 o 
   0  10   0     6756.98     6588.67    107.70 o 
   1  10   0     1749.58     1732.64     28.91 o 
   2  10   0      230.06      239.66      7.09 o 
   3  10   0       12.28        6.67      2.05 o 
   4  10   0       47.68       47.29      3.43 o 
   5  10   0      214.52      222.67      8.11 o 
   6  10   0      293.88      320.94     10.37 o 
   7  10   0      113.25      119.43      9.85 o 
   1  11   0     5499.52     5508.90     89.50 o 
   2  11   0     2454.46     2402.04     31.61 o 
   3  11   0      344.17      348.67      7.55 o 
   4  11   0      739.55      729.48     12.13 o 
   5  11   0      121.91      120.03      6.41 o 
   6  11   0       30.92       34.51      4.80 o 
   7  11   0      103.52      108.61     21.79 o 
   0  12   0      823.85      776.61     15.80 o 
   1  12   0      493.48      503.35      8.48 o 
   2  12   0       40.66       40.20      3.59 o 
   3  12   0       19.62       23.91      3.36 o 
   4  12   0       54.31       53.03      3.77 o 
   5  12   0      164.84      173.49      9.70 o 
   6  12   0       22.91       26.84      4.73 o 
   7  12   0       30.05       31.91      7.58 o 
   1  13   0     6081.08     6167.40     72.40 o 
   2  13   0     2997.93     2933.31     38.24 o 
   3  13   0        0.06       -0.20      2.55 o 
   4  13   0      149.27      150.47      5.77 o 
   5  13   0      138.56      146.37      7.36 o 
   6  13   0      234.15      209.26     11.89 o 
   0  14   0     1527.16     1647.32     28.74 o 
   1  14   0       79.46       81.26      4.78 o 
   2  14   0       91.95       88.38      5.11 o 
   3  14   0      605.47      560.68     16.80 o 
   4  14   0        1.48       -0.85      3.24 o 
   5  14   0        0.11       -0.89      3.65 o 
   6  14   0        8.86        4.10      5.86 o 
   1  15   0     3902.72     4070.52     87.00 o 
   2  15   0     1125.27     1095.36     18.77 o 
   3  15   0       22.44       16.62      3.91 o 
   4  15   0      723.36      721.85     15.60 o 
   5  15   0      299.43      356.65     27.61 o 
   6  15   0        1.77       -4.87      5.50 o 
   0  16   0     2451.30     2495.91     59.12 o 
   1  16   0      527.55      522.04     14.37 o 
   2  16   0     1270.42     1239.66     24.31 o 
   3  16   0       77.97       64.96      5.43 o 
   4  16   0       18.53       17.21      5.90 o 
   5  16   0        2.92       -3.06      4.15 o 
   1  17   0      794.49      833.36     19.66 o 
   2  17   0      338.82      341.15     18.29 o 
   3  17   0      110.59      112.83      6.64 o 
   4  17   0     1071.25     1098.25     21.23 o 
   5  17   0     1178.35     1159.80     29.12 o 
   0  18   0      584.81      541.48     22.08 o 
   1  18   0      295.40      290.71     11.50 o 
   2  18   0       49.27       38.48      4.84 o 
   3  18   0        5.27        2.42      3.92 o 
   4  18   0       96.32       93.87      6.99 o 
   5  18   0       25.27       29.44      7.74 o 
   1  19   0      374.44      381.26     13.56 o 
   2  19   0      215.09      266.42     21.57 o 
   3  19   0        5.39        4.81      4.39 o 
   4  19   0     1034.68     1046.30     21.41 o 
   0  20   0       37.62       27.45      8.13 o 
   1  20   0       44.36       39.94      6.32 o 
   2  20   0       33.31       32.39      6.36 o 
   3  20   0      430.50      441.36     13.16 o 
   1  21   0      513.25      516.41     20.62 o 
   2  21   0      876.82      900.99     23.39 o 
   3  21   0       53.59       53.47      7.88 o 
   0  22   0       14.01       16.41      8.57 o 
   1  22   0        1.50       -4.73      5.12 o 
  -8   1   1      589.93      617.15     25.13 o 
  -7   1   1      212.86      203.03      7.66 o 
  -6   1   1      275.77      260.04      7.68 o 
  -5   1   1      736.14      680.09     12.16 o 
  -4   1   1        3.31        7.50      2.44 o 
  -3   1   1     5589.33     5629.01    108.93 o 
  -2   1   1    34602.43    36450.57    399.94 o 
  -1   1   1      577.75      381.71      9.15 o 
   0   1   1    19410.54    19359.12    686.65 o 
   1   1   1     6574.84     6666.29     88.84 o 
   2   1   1        9.24        4.47      2.83 o 
   3   1   1      957.18      879.55     16.23 o 
   4   1   1      725.44      657.25     12.16 o 
   5   1   1      164.52      172.78      7.75 o 
   6   1   1     1432.64     1421.46     31.74 o 
   7   1   1     1085.23     1054.85     24.08 o 
   8   1   1       28.89       34.70      6.46 o 
  -8   2   1       43.70       26.85      6.18 o 
  -7   2   1        5.13        1.61      3.16 o 
  -6   2   1       42.68       39.01      3.63 o 
  -5   2   1       90.98       79.71      4.07 o 
  -4   2   1      191.55      193.04      5.29 o 
  -3   2   1        6.82       10.33      3.63 o 
  -2   2   1    16192.64    18448.52    173.57 o 
  -1   2   1     1226.12     1501.61     15.23 o 
   0   2   1     4567.11     4992.71     66.50 o 
   1   2   1     1505.34     1713.39     24.91 o 
   2   2   1     1279.68     1348.66     63.02 o 
   3   2   1       16.63       21.77      1.95 o 
   4   2   1      817.47      838.34     11.55 o 
   5   2   1       30.13       23.89      3.95 o 
   6   2   1      522.86      513.23     14.67 o 
   7   2   1       29.59       19.39      5.65 o 
   8   2   1       68.39       72.52     10.89 o 
  -8   3   1       14.82       25.46      6.05 o 
  -7   3   1       61.71       62.88      5.61 o 
  -6   3   1     1376.79     1360.08     23.21 o 
  -5   3   1     2094.28     2023.12     27.05 o 
  -4   3   1       43.14       29.59      2.48 o 
  -3   3   1     2492.57     2413.66     29.04 o 
  -2   3   1    14240.35    14947.20    141.12 o 
  -1   3   1       41.08       33.90      1.28 o 
   0   3   1     5976.97     6104.54     66.63 o 
   1   3   1     7138.92     7211.82     96.39 o 
   2   3   1      319.55      317.46      5.97 o 
   3   3   1     3292.91     3348.09     39.36 o 
   4   3   1     5537.62     5522.24     63.63 o 
   5   3   1      100.32      106.25      6.47 o 
   6   3   1       32.90       35.85      7.84 o 
   7   3   1      625.18      616.40     26.22 o 
   8   3   1        0.11        0.94      5.88 o 
  -8   4   1       53.53       49.89     13.44 o 
  -7   4   1       18.04       24.02      4.15 o 
  -6   4   1       11.02       13.36      3.82 o 
  -5   4   1      647.29      665.91     20.28 o 
  -4   4   1      292.32      283.26      8.02 o 
  -3   4   1       13.41        7.82      1.40 o 
  -2   4   1      304.54      307.98      4.96 o 
  -1   4   1     6623.30     7137.15     68.28 o 
   0   4   1     4239.68     4637.64     51.74 o 
   1   4   1      273.96      328.28      5.58 o 
   2   4   1      503.79      474.96      6.64 o 
   3   4   1       92.87      110.97      3.84 o 
   4   4   1        8.80        5.95      2.13 o 
   5   4   1      794.03      766.67     17.50 o 
   6   4   1      249.85      250.97     10.32 o 
   7   4   1        8.08        7.11      8.64 o 
   8   4   1       60.06       68.52      7.73 o 
  -8   5   1      170.86      174.42     10.46 o 
  -7   5   1       28.40       37.92     13.73 o 
  -6   5   1     1226.00     1196.25     17.02 o 
  -5   5   1     6234.68     6133.06     62.53 o 
  -4   5   1     1042.11     1080.71     14.18 o 
  -3   5   1       11.88        5.79      1.38 o 
  -2   5   1      241.87      177.53      3.71 o 
  -1   5   1      433.80      505.90      6.75 o 
   0   5   1     2150.64     1949.55    128.23 o 
   1   5   1     3257.63     3025.61     35.13 o 
   2   5   1      133.90      129.95      3.97 o 
   3   5   1     8088.36     8524.98     82.71 o 
   4   5   1     5844.29     5787.48     66.64 o 
   5   5   1      313.57      306.46     10.46 o 
   6   5   1      153.95      149.21      9.66 o 
   7   5   1      229.55      243.06     11.41 o 
   8   5   1        2.25        6.19      5.12 o 
  -8   6   1       80.15       88.85      8.55 o 
  -7   6   1      162.97      179.71     10.14 o 
  -6   6   1      142.80      150.21      6.66 o 
  -5   6   1      241.31      260.42      8.45 o 
  -4   6   1     3733.08     3872.81     40.71 o 
  -3   6   1      189.91      160.81      4.16 o 
  -2   6   1       20.91       30.34      1.79 o 
  -1   6   1        7.08        8.55      1.21 o 
   0   6   1        2.84        5.40      1.04 o 
   1   6   1     3035.97     3326.75     38.71 o 
   2   6   1     9667.58    10384.02     99.45 o 
   3   6   1     3492.75     3762.64     48.32 o 
   4   6   1      242.77      221.34      6.17 o 
   5   6   1      161.74      144.74      7.58 o 
   6   6   1      467.06      449.64     14.10 o 
   7   6   1      406.77      374.71     18.08 o 
  -8   7   1      199.92      217.06     12.41 o 
  -7   7   1       61.95       56.43      6.82 o 
  -6   7   1      967.26      967.99     29.32 o 
  -5   7   1     1036.03      997.78     14.48 o 
  -4   7   1      198.30      190.13      5.30 o 
  -3   7   1     3107.12     3190.85     33.73 o 
  -2   7   1      755.54      639.64      8.99 o 
  -1   7   1        1.42        2.61      1.12 o 
   0   7   1     1277.43     1168.97     15.48 o 
   1   7   1    10049.02    10674.19    117.86 o 
   2   7   1       45.91       47.50      2.27 o 
   3   7   1     1674.61     1666.76     19.19 o 
   4   7   1     2910.99     2856.40     35.91 o 
   5   7   1       42.28       39.09      4.72 o 
   6   7   1      462.94      438.83     13.87 o 
   7   7   1       34.84       37.44      7.84 o 
  -8   8   1       76.32       88.29      9.13 o 
  -7   8   1      568.45      549.26     17.78 o 
  -6   8   1      328.31      329.92      9.88 o 
  -5   8   1       61.76       79.07      4.09 o 
  -4   8   1     3337.35     3386.60     36.65 o 
  -3   8   1      100.24       76.09      3.63 o 
  -2   8   1       14.88        7.10      1.76 o 
  -1   8   1      253.79      193.02      4.32 o 
   0   8   1        3.19        9.56      1.55 o 
   1   8   1      684.75     1045.82     14.69 o 
   2   8   1    12056.38    12736.20    140.90 o 
   3   8   1      163.68       95.18      3.85 o 
   4   8   1       10.29        9.51      3.39 o 
   5   8   1     1063.43     1044.62     22.31 o 
   6   8   1      184.20      187.67      9.54 o 
   7   8   1       85.45       94.72      8.24 o 
  -7   9   1        0.67        3.33      4.88 o 
  -6   9   1       47.12       48.91      4.89 o 
  -5   9   1      729.26      726.22     12.13 o 
  -4   9   1      374.04      400.90      8.07 o 
  -3   9   1      899.18      846.96     12.08 o 
  -2   9   1     2498.83     2367.25     26.07 o 
  -1   9   1      406.25      424.09      6.58 o 
   0   9   1     1448.50     1357.77     18.30 o 
   1   9   1     2125.57     2017.04     45.17 o 
   2   9   1      859.62      985.86     14.76 o 
   3   9   1      969.35     1034.39     23.13 o 
   4   9   1      284.00      283.89     12.20 o 
   5   9   1        1.62        1.85      3.64 o 
   6   9   1      486.54      475.65     14.88 o 
   7   9   1      720.61      717.92     19.97 o 
  -7  10   1      257.14      271.42     21.35 o 
  -6  10   1      362.50      405.20     14.83 o 
  -5  10   1       34.61       39.58      5.18 o 
  -4  10   1     1875.10     1819.65     22.52 o 
  -3  10   1      365.74      329.86      6.97 o 
  -2  10   1      112.22       93.06      3.70 o 
  -1  10   1     2658.60     2656.77     28.38 o 
   0  10   1     1225.92     1130.57     16.15 o 
   1  10   1       25.56       13.58      1.80 o 
   2  10   1     2418.63     2267.63     29.16 o 
   3  10   1      494.33      436.36     11.94 o 
   4  10   1      351.91      382.41     12.06 o 
   5  10   1      293.49      297.36     11.17 o 
   6  10   1      489.15      494.09     15.56 o 
   7  10   1      261.48      257.96     10.65 o 
  -7  11   1        3.43       -0.67      5.21 o 
  -6  11   1       55.83       65.40     15.61 o 
  -5  11   1        8.79        5.35      2.66 o 
  -4  11   1       86.65       79.60      4.51 o 
  -3  11   1     1149.49     1107.35     15.30 o 
  -2  11   1     1739.12     1663.43     20.23 o 
  -1  11   1      754.06      806.90     13.04 o 
   0  11   1      101.27       77.57      3.15 o 
   1  11   1     1781.75     1725.05     20.29 o 
   2  11   1       23.48       18.05      2.88 o 
   3  11   1        3.42        3.25      3.00 o 
   4  11   1      115.07      106.10      7.48 o 
   5  11   1       19.54       14.22      4.42 o 
   6  11   1      219.87      228.24      9.26 o 
   7  11   1      425.11      395.07     15.40 o 
  -7  12   1       77.10      101.73      9.58 o 
  -6  12   1      160.43      179.39     22.15 o 
  -5  12   1      163.62      156.15      6.35 o 
  -4  12   1      758.77      747.90     12.53 o 
  -3  12   1      545.05      531.60      9.72 o 
  -2  12   1     2326.84     2294.45     30.73 o 
  -1  12   1    14611.61    14365.47    159.69 o 
   0  12   1     4416.62     4359.82     45.24 o 
   1  12   1       76.79       78.39      3.70 o 
   2  12   1      979.06      986.58     16.62 o 
   3  12   1      135.73      129.33      6.04 o 
   4  12   1      154.88      145.46      6.80 o 
   5  12   1      569.00      601.24     14.33 o 
   6  12   1       71.64      100.75      9.74 o 
  -7  13   1        3.21        6.32     13.14 o 
  -6  13   1        0.43       -0.35      4.56 o 
  -5  13   1       60.25       61.99      4.48 o 
  -4  13   1        0.42       -0.22      2.59 o 
  -3  13   1      348.14      350.34      8.06 o 
  -2  13   1      204.94      221.54      7.10 o 
  -1  13   1      169.55      207.68     10.28 o 
   0  13   1      225.72      243.79      5.84 o 
   1  13   1      307.01      251.99     26.77 o 
   2  13   1       19.36       14.68      3.06 o 
   3  13   1      144.44      136.96      6.54 o 
   4  13   1       21.00       19.31      3.95 o 
   5  13   1       78.22       73.89      5.90 o 
   6  13   1       89.65       88.67      6.86 o 
  -6  14   1      227.08      253.53     20.99 o 
  -5  14   1      175.18      193.18     14.23 o 
  -4  14   1     1265.96     1253.61     28.51 o 
  -3  14   1      199.05      192.81      9.71 o 
  -2  14   1      117.01      109.20      5.47 o 
  -1  14   1    16402.91    16552.59    184.11 o 
   0  14   1      978.30      943.47     15.70 o 
   1  14   1        7.70        2.28      1.89 o 
   2  14   1      837.49      829.78     15.45 o 
   3  14   1      247.65      249.97     10.75 o 
   4  14   1      599.57      595.61     14.09 o 
   5  14   1      418.58      449.96     12.86 o 
   6  14   1      357.81      365.65     14.39 o 
  -6  15   1       21.60       21.28      6.47 o 
  -5  15   1      365.99      346.95     14.72 o 
  -4  15   1      230.66      228.89     13.69 o 
  -3  15   1        0.31        6.43      3.34 o 
  -2  15   1      122.64      117.63      5.81 o 
  -1  15   1      152.81      233.99     12.78 o 
   0  15   1       85.82      102.27      5.05 o 
   1  15   1       89.31       82.49      6.05 o 
   2  15   1       84.66       86.52      8.95 o 
   3  15   1      334.14      334.32     10.06 o 
   4  15   1       72.93       81.42      6.32 o 
   5  15   1        0.14       -3.66      3.66 o 
   6  15   1        0.05       -2.98      5.77 o 
  -6  16   1      291.01      316.95     15.64 o 
  -5  16   1      111.11      114.23      9.67 o 
  -4  16   1     1267.49     1288.06     22.76 o 
  -3  16   1     1778.72     1773.03     27.43 o 
  -2  16   1      589.94      585.12     12.83 o 
  -1  16   1      717.35      766.46     14.62 o 
   0  16   1      132.67      138.41      7.60 o 
   1  16   1     1149.31     1148.02     23.83 o 
   2  16   1     1861.69     1800.63     27.44 o 
   3  16   1      905.07      885.65     17.66 o 
   4  16   1      244.31      229.05     10.03 o 
   5  16   1      473.14      514.07     14.28 o 
  -5  17   1        9.71       11.91      6.21 o 
  -4  17   1       55.39       46.86      7.09 o 
  -3  17   1       17.54       12.49      4.00 o 
  -2  17   1       28.49       16.37      3.82 o 
  -1  17   1       36.98       36.37      4.10 o 
   0  17   1        1.57        2.54      3.80 o 
   1  17   1        8.88       16.89      4.65 o 
   2  17   1       17.73       16.09      3.99 o 
   3  17   1        9.42        8.87      4.06 o 
   4  17   1       23.77       25.48      5.17 o 
   5  17   1       15.68       12.36      5.20 o 
  -5  18   1       81.58       97.41      9.70 o 
  -4  18   1      685.88      732.11     21.36 o 
  -3  18   1      995.26     1015.48     19.55 o 
  -2  18   1       59.63       59.64      5.31 o 
  -1  18   1       44.69       54.74      6.06 o 
   0  18   1      109.91      103.76      7.28 o 
   1  18   1      569.22      561.67     16.17 o 
   2  18   1     2306.38     2370.86     50.02 o 
   3  18   1      934.60      936.89     22.40 o 
   4  18   1        1.11       -0.53      4.28 o 
  -4  19   1       18.70       14.56      6.27 o 
  -3  19   1       33.02       32.09      5.00 o 
  -2  19   1       26.12       24.39      4.57 o 
  -1  19   1       12.08        6.24      4.52 o 
   0  19   1       15.22       22.41      5.12 o 
   1  19   1      195.40      208.73     10.51 o 
   2  19   1        0.97       -4.42      4.42 o 
   3  19   1       87.64      100.39      7.16 o 
   4  19   1      134.14      128.91      8.18 o 
  -3  20   1      117.89      126.27     10.59 o 
  -2  20   1      124.63      115.94      8.54 o 
  -1  20   1      586.98      574.77     17.07 o 
   0  20   1      186.90      174.50     12.20 o 
   1  20   1      113.57      116.56     11.76 o 
   2  20   1     1443.91     1563.35     32.84 o 
   3  20   1      672.89      673.85     21.58 o 
  -3  21   1        0.56        5.54      8.06 o 
  -2  21   1        3.87        0.90      6.46 o 
  -1  21   1        8.33       11.43      5.42 o 
   0  21   1       14.42       20.00      6.17 o 
   1  21   1       95.44      102.64      8.68 o 
   2  21   1        2.33        8.79      5.85 o 
  -1  22   1      957.63      953.16     24.25 o 
   0  22   1      662.51      663.22     19.82 o 
   1  22   1       53.76       50.92      7.45 o 
  -7   0   2      243.46      252.43     10.15 o 
  -6   0   2       76.71       80.64      4.63 o 
  -4   0   2      299.71      424.85     10.00 o 
  -3   0   2      378.17      394.91      8.39 o 
  -2   0   2   155376.89   143364.28   2053.41 o 
  -1   0   2     6367.96     7044.00    134.35 o 
   0   0   2     5514.48     6255.89    123.17 o 
   1   0   2      327.22      194.79      5.03 o 
   2   0   2     1983.75     1866.55     29.09 o 
   3   0   2     3687.18     3989.33     81.63 o 
   4   0   2      559.84      416.57     16.12 o 
   5   0   2     2359.70     2314.93     55.19 o 
   6   0   2       73.33       66.23      8.71 o 
   7   0   2      842.29      854.34     21.98 o 
   8   0   2      251.38      261.15     18.30 o 
  -7   1   2        0.03        0.31      2.82 o 
  -6   1   2      162.01      156.79      5.31 o 
  -5   1   2       77.41       80.06      3.13 o 
  -4   1   2     1671.51     1659.91     19.20 o 
  -3   1   2       93.63       96.93      2.54 o 
  -2   1   2     8645.05     9796.84     83.69 o 
  -1   1   2      927.08     1035.19     12.79 o 
   0   1   2      428.43      503.31      7.07 o 
   1   1   2     1756.64     1861.33     19.65 o 
   2   1   2      426.74      447.74      7.93 o 
   3   1   2       40.45       36.70      5.08 o 
   4   1   2      597.48      651.03     14.89 o 
   5   1   2       69.21       72.06      6.06 o 
   6   1   2       31.42       32.71      5.28 o 
   7   1   2       34.74       41.75      6.32 o 
   8   1   2        0.70       -0.20      7.77 o 
  -7   2   2      781.42      776.47     15.45 o 
  -6   2   2       97.58       97.31      4.35 o 
  -5   2   2     1230.86     1137.37     13.41 o 
  -4   2   2     3841.12     3835.22     35.35 o 
  -3   2   2       76.05       62.58      2.37 o 
  -2   2   2    17260.35    18608.37    175.73 o 
  -1   2   2     2983.11     2834.90     89.56 o 
   0   2   2      439.00      420.87      5.56 o 
   1   2   2     2659.07     2455.36     25.29 o 
   2   2   2     2049.67     1875.40     29.16 o 
   3   2   2      594.18      625.62     13.35 o 
   4   2   2     2227.13     2097.56     34.56 o 
   5   2   2     1004.96      921.12     20.03 o 
   6   2   2       87.26       90.92      7.11 o 
   7   2   2      835.99      811.03     21.11 o 
  -8   3   2        3.04       -3.49      6.54 o 
  -7   3   2       26.20       30.55      5.71 o 
  -6   3   2       25.41       23.38      2.89 o 
  -5   3   2       67.97       68.34      4.29 o 
  -4   3   2       33.68       56.75      2.43 o 
  -3   3   2     1568.10     1527.71     15.15 o 
  -2   3   2      392.16      421.83      6.75 o 
  -1   3   2     1566.97     1875.27     19.13 o 
   0   3   2     5541.78     5873.77     50.82 o 
   1   3   2      729.52      805.72     11.26 o 
   2   3   2      187.97      211.53      5.14 o 
   3   3   2      125.51      114.49      3.24 o 
   4   3   2        7.76        9.49      3.22 o 
   5   3   2      667.56      675.40     16.53 o 
   6   3   2      857.59      889.08     21.00 o 
   7   3   2       43.27       36.08      6.47 o 
  -8   4   2      590.62      576.48     25.56 o 
  -7   4   2      491.23      510.83     12.40 o 
  -6   4   2       64.67       70.34      3.91 o 
  -5   4   2     3121.17     3021.34     33.13 o 
  -4   4   2     3382.75     3445.04     32.22 o 
  -3   4   2      215.05      261.25      4.95 o 
  -2   4   2      474.78      376.52      5.52 o 
  -1   4   2      674.16      575.40      7.17 o 
   0   4   2       23.58       13.19      2.10 o 
   1   4   2    12681.64    13108.97    143.52 o 
   2   4   2     7745.70     7721.11     86.76 o 
   3   4   2       14.22       16.53      1.60 o 
   4   4   2     1776.76     1785.81     66.45 o 
   5   4   2     1137.34     1122.57     23.15 o 
   6   4   2       38.42       40.14      5.65 o 
   7   4   2       63.72       78.29      7.48 o 
  -8   5   2       26.82       31.87      6.36 o 
  -7   5   2       50.60       45.47      6.10 o 
  -6   5   2      478.83      474.71     11.01 o 
  -5   5   2       57.72       66.44      3.58 o 
  -4   5   2       45.14       38.27      2.50 o 
  -3   5   2      529.26      484.01      7.37 o 
  -2   5   2      415.34      449.47      6.50 o 
  -1   5   2     1057.18     1032.81     11.85 o 
   0   5   2     2872.68     2912.22     29.45 o 
   1   5   2      612.83      674.49     10.26 o 
   2   5   2     1131.87     1161.92     30.50 o 
   3   5   2      539.41      471.97     19.86 o 
   4   5   2        6.71        6.08      3.13 o 
   5   5   2      179.10      181.64     16.41 o 
   6   5   2      498.63      473.56     14.77 o 
   7   5   2      341.70      325.91     13.45 o 
  -8   6   2      410.11      402.91     15.47 o 
  -7   6   2      168.34      186.78     20.70 o 
  -6   6   2        0.21        0.17      2.89 o 
  -5   6   2     2937.47     2937.75     32.74 o 
  -4   6   2     1068.82      982.24     13.25 o 
  -3   6   2        4.56        5.76      1.49 o 
  -2   6   2      421.06      341.32      5.68 o 
  -1   6   2      132.25      225.10      4.21 o 
   0   6   2      498.38      452.67      7.54 o 
   1   6   2    27136.42    29212.83    382.47 o 
   2   6   2     6922.56     7110.25     81.59 o 
   3   6   2      111.45      129.41      3.83 o 
   4   6   2     1388.34     1309.11     24.63 o 
   5   6   2      995.55      983.84     21.49 o 
   6   6   2      184.55      175.09     10.24 o 
   7   6   2       18.72        8.04      5.08 o 
  -8   7   2        9.93       11.32      5.65 o 
  -7   7   2      165.53      185.96     10.75 o 
  -6   7   2     1073.93     1070.89     18.93 o 
  -5   7   2      133.03      128.74      4.90 o 
  -4   7   2      306.95      289.61      6.22 o 
  -3   7   2       28.57       21.30      1.98 o 
  -2   7   2      124.53      145.91      3.69 o 
  -1   7   2      831.64      736.95      9.62 o 
   0   7   2     7161.76     7269.73     81.49 o 
   1   7   2      822.82      960.64     17.20 o 
   2   7   2     2257.05     2392.25     30.22 o 
   3   7   2     3098.24     3091.62     32.89 o 
   4   7   2      502.28      499.17     10.61 o 
   5   7   2      101.58      112.73      7.32 o 
   6   7   2        4.55       -0.02      3.87 o 
   7   7   2       36.22       30.14      6.29 o 
  -8   8   2      121.15      143.93     10.28 o 
  -7   8   2       68.75       80.25      7.63 o 
  -6   8   2      164.70      169.30      7.36 o 
  -5   8   2     1494.53     1510.61     21.43 o 
  -4   8   2      550.74      526.91      9.08 o 
  -3   8   2       34.99       33.68      5.15 o 
  -2   8   2     1025.31      883.34     14.46 o 
  -1   8   2     1381.16     1219.44     14.61 o 
   0   8   2      551.71      602.14      9.89 o 
   1   8   2     7676.57     8506.06    136.49 o 
   2   8   2     2068.94     2125.23     27.56 o 
   3   8   2       84.47       76.88      4.18 o 
   4   8   2     1528.49     1545.01     36.60 o 
   5   8   2      591.84      589.39     19.03 o 
   6   8   2      155.88      158.71      9.13 o 
   7   8   2      116.81      128.32      9.33 o 
  -7   9   2      171.22      176.64     19.97 o 
  -6   9   2     1439.00     1424.94     23.51 o 
  -5   9   2      416.04      450.40      9.05 o 
  -4   9   2      113.21      104.89      4.19 o 
  -3   9   2      769.52      711.98     10.64 o 
  -2   9   2       51.90       66.06      2.98 o 
  -1   9   2      362.32      284.83      4.73 o 
   0   9   2     5752.11     5758.71     66.11 o 
   1   9   2      242.30      239.75      8.81 o 
   2   9   2     1655.54     1718.32     27.89 o 
   3   9   2     4011.78     3941.44     48.38 o 
   4   9   2      442.78      448.16     14.23 o 
   5   9   2      185.52      186.74      9.39 o 
   6   9   2      283.90      294.96     12.12 o 
   7   9   2       93.61       88.83      8.39 o 
  -7  10   2       65.96       68.54      7.75 o 
  -6  10   2      159.87      158.02      7.54 o 
  -5  10   2      291.57      281.24      8.92 o 
  -4  10   2      207.59      204.00      5.96 o 
  -3  10   2       15.02       13.61      2.23 o 
  -2  10   2     2943.29     2759.53     30.13 o 
  -1  10   2     6993.91     7202.83     71.03 o 
   0  10   2      668.82      723.15     11.92 o 
   1  10   2      323.10      442.16      8.87 o 
   2  10   2        8.35        5.95      2.15 o 
   3  10   2      701.36      734.95     16.93 o 
   4  10   2     1272.86     1246.41     25.13 o 
   5  10   2      665.11      654.97     17.55 o 
   6  10   2        3.35        8.44      5.74 o 
   7  10   2      287.53      285.05     13.54 o 
  -7  11   2       15.12       18.20      5.80 o 
  -6  11   2      366.88      392.59     11.35 o 
  -5  11   2       22.98       24.03      3.93 o 
  -4  11   2     1525.88     1478.51     19.44 o 
  -3  11   2     5527.92     5439.66     56.05 o 
  -2  11   2     1322.78     1277.87     16.48 o 
  -1  11   2     1730.51     1777.29     24.10 o 
   0  11   2     1619.53     1457.53     35.45 o 
   1  11   2      728.11      759.06     16.57 o 
   2  11   2      908.06      862.88     14.44 o 
   3  11   2      608.70      578.81     15.03 o 
   4  11   2       55.08       58.55      6.05 o 
   5  11   2      186.23      195.68      9.79 o 
   6  11   2      947.59      991.13     24.19 o 
  -7  12   2      149.83      147.66     10.75 o 
  -6  12   2       29.92       31.09      5.48 o 
  -5  12   2       19.55       19.65      3.99 o 
  -4  12   2      115.76      111.16      4.88 o 
  -3  12   2      165.46      187.24      5.86 o 
  -2  12   2      815.99      799.68     12.17 o 
  -1  12   2     1247.94     1274.24     19.06 o 
   0  12   2       72.48       72.06      3.80 o 
   1  12   2        3.69        0.59      1.98 o 
   2  12   2        2.11        3.20      3.18 o 
   3  12   2       63.12       76.71      6.11 o 
   4  12   2      324.63      331.66     12.14 o 
   5  12   2      222.30      220.02     11.62 o 
   6  12   2       12.94       17.18      5.71 o 
  -7  13   2       42.99       64.45      8.29 o 
  -6  13   2      362.39      352.51     18.30 o 
  -5  13   2        1.53        2.32      4.55 o 
  -4  13   2      690.25      681.18     12.15 o 
  -3  13   2     6816.26     6757.96     69.26 o 
  -2  13   2      107.88      105.41      7.69 o 
  -1  13   2      987.23      962.16     15.94 o 
   0  13   2     3132.67     3048.44     38.51 o 
   1  13   2       69.31       65.77      4.51 o 
   2  13   2      113.88      127.70      7.18 o 
   3  13   2      368.84      423.89     22.22 o 
   4  13   2       91.62       75.38      6.96 o 
   5  13   2      690.09      732.18     41.90 o 
   6  13   2     1086.49     1104.30     26.69 o 
  -6  14   2       40.91       31.97      6.86 o 
  -5  14   2       63.51       71.37      5.85 o 
  -4  14   2      213.25      207.77     10.63 o 
  -3  14   2      288.19      305.07     10.29 o 
  -2  14   2      752.39      767.72     15.39 o 
  -1  14   2      159.04      156.79      6.17 o 
   0  14   2       53.57       39.30      7.69 o 
   1  14   2      624.44      632.39     15.60 o 
   2  14   2      420.70      424.14     10.73 o 
   3  14   2       57.56       66.48      5.20 o 
   4  14   2       22.56       18.43      5.99 o 
   5  14   2        3.39        4.46      4.29 o 
   6  14   2       11.76        1.81      7.41 o 
  -6  15   2      282.10      280.61     13.81 o 
  -5  15   2      110.50      100.70      7.34 o 
  -4  15   2      791.01      779.22     18.53 o 
  -3  15   2     2154.09     2210.71     31.62 o 
  -2  15   2      614.54      595.64     12.56 o 
  -1  15   2     2949.20     2950.50     38.74 o 
   0  15   2      807.14      775.23     36.48 o 
   1  15   2      459.01      399.55     36.26 o 
   2  15   2     1069.22     1015.72     18.31 o 
   3  15   2      713.34      806.74     16.56 o 
   4  15   2      196.25      191.85      8.70 o 
   5  15   2      182.70      201.14     12.66 o 
  -6  16   2        6.26        3.63      8.50 o 
  -5  16   2        5.83        8.17      4.44 o 
  -4  16   2      281.62      275.20     12.66 o 
  -3  16   2      900.86      868.00     26.40 o 
  -2  16   2      929.29      904.54     32.26 o 
  -1  16   2       24.61       30.90      3.87 o 
   0  16   2      795.21      806.25     18.84 o 
   1  16   2      468.51      458.82     13.97 o 
   2  16   2       67.48       82.88      5.67 o 
   3  16   2      285.99      260.65      9.68 o 
   4  16   2        3.07        3.75      4.22 o 
   5  16   2      149.44      131.62      8.22 o 
  -5  17   2      219.28      225.39     12.62 o 
  -4  17   2       12.94        4.07      5.00 o 
  -3  17   2     1106.45     1079.48     25.06 o 
  -2  17   2       91.16       93.64      5.64 o 
  -1  17   2      355.58      377.72     16.52 o 
   0  17   2     2102.85     2090.02     37.22 o 
   1  17   2      110.49      100.19      7.19 o 
   2  17   2      676.25      684.69     15.82 o 
   3  17   2     2597.28     2544.03     37.42 o 
   4  17   2      250.74      252.99     11.99 o 
   5  17   2        2.17        4.45      4.89 o 
  -5  18   2       18.74       22.36      8.93 o 
  -4  18   2      117.78      105.22      8.93 o 
  -3  18   2       60.27       53.91      6.82 o 
  -2  18   2      452.35      419.70     11.43 o 
  -1  18   2      139.36      134.27      8.29 o 
   0  18   2       14.21       15.73      4.84 o 
   1  18   2       46.38       50.98      6.37 o 
   2  18   2       66.73       63.92      7.39 o 
   3  18   2       13.99       11.70      4.69 o 
   4  18   2        3.57       -0.09      4.49 o 
  -4  19   2       20.96       35.71      7.24 o 
  -3  19   2       85.42      111.05      8.78 o 
  -2  19   2        4.28       -1.90      3.52 o 
  -1  19   2      764.19      775.94     19.69 o 
   0  19   2      847.85      908.40     29.48 o 
   1  19   2      550.58      534.20     19.46 o 
   2  19   2      714.44      721.89     20.03 o 
   3  19   2     1090.42     1093.18     21.67 o 
   4  19   2       27.50       25.42     10.31 o 
  -3  20   2        0.28        1.64      4.76 o 
  -2  20   2        7.17        3.95      5.52 o 
  -1  20   2        3.80        8.42      6.54 o 
   0  20   2      105.67      113.63      8.52 o 
   1  20   2      664.06      706.43     19.98 o 
   2  20   2      289.14      291.00     26.22 o 
   3  20   2        3.85       -0.77      5.17 o 
  -3  21   2      544.46      528.03     18.38 o 
  -2  21   2      110.86       95.57     12.35 o 
  -1  21   2      161.32      161.59     23.46 o 
   0  21   2      748.06      823.39     21.97 o 
   1  21   2      149.51      150.07     10.89 o 
   2  21   2      235.45      238.04     12.93 o 
  -1  22   2       27.63       34.67      6.64 o 
   0  22   2       61.20       75.58     10.31 o 
  -8   1   3       62.67       67.51      7.29 o 
  -7   1   3      437.20      434.77     11.43 o 
  -6   1   3       74.63       70.37      3.83 o 
  -5   1   3     1438.65     1429.04     15.79 o 
  -4   1   3    13971.63    14197.50    121.82 o 
  -3   1   3     2625.30     2684.88     24.79 o 
  -2   1   3      706.45      731.78      7.63 o 
  -1   1   3     2632.76     2438.79     21.91 o 
   0   1   3        6.91        9.28      1.02 o 
   1   1   3     1353.89     1310.97     17.20 o 
   2   1   3     1260.88      954.94     12.48 o 
   3   1   3      102.75       80.76      3.42 o 
   4   1   3     1182.98     1152.61     18.36 o 
   5   1   3     3766.84     3638.12     57.15 o 
   6   1   3      693.34      672.84     19.68 o 
   7   1   3      121.75      133.19      7.65 o 
  -8   2   3        5.77        9.47      5.23 o 
  -7   2   3       93.23       78.95      7.48 o 
  -6   2   3      574.14      537.53     11.54 o 
  -5   2   3      158.05      170.22      4.30 o 
  -4   2   3     7918.98     8745.02     76.32 o 
  -3   2   3      432.48      403.01      5.96 o 
  -2   2   3       33.06       17.27      1.28 o 
  -1   2   3      806.95      872.11      8.79 o 
   0   2   3     2107.75     2393.81     24.51 o 
   1   2   3      162.43      197.05      4.12 o 
   2   2   3     3754.62     4249.03     50.06 o 
   3   2   3      875.37      865.12     14.36 o 
   4   2   3     2427.41     2555.99     41.34 o 
   5   2   3       46.40       46.49      7.92 o 
   6   2   3       43.60       38.06      5.75 o 
   7   2   3        0.16       -2.72      4.72 o 
  -8   3   3       76.39       89.33     11.47 o 
  -7   3   3      854.36      907.70     21.46 o 
  -6   3   3       48.50       56.01      6.39 o 
  -5   3   3      277.60      250.67      8.15 o 
  -4   3   3     9812.04    10129.88     87.94 o 
  -3   3   3       70.69       61.34      2.00 o 
  -2   3   3      633.59      561.50      7.72 o 
  -1   3   3     8865.71     8970.38     86.39 o 
   0   3   3     4030.97     4199.60     37.12 o 
   1   3   3     3537.14     3654.78     37.22 o 
   2   3   3     8519.51     8617.72     97.02 o 
   3   3   3     2274.82     2255.23     29.76 o 
   4   3   3      128.84      104.78      6.40 o 
   5   3   3     1440.81     1415.19     48.95 o 
   6   3   3      253.36      257.29     11.30 o 
   7   3   3       33.32       38.27      6.65 o 
  -8   4   3       17.96       16.70      8.42 o 
  -7   4   3      397.90      399.14     13.76 o 
  -6   4   3      193.52      190.43      7.10 o 
  -5   4   3      169.00      161.45      5.01 o 
  -4   4   3      498.30      525.26      7.98 o 
  -3   4   3      994.00      993.30     14.46 o 
  -2   4   3     3984.95     4125.42     47.32 o 
  -1   4   3        5.36        6.58      0.88 o 
   0   4   3      451.88      469.46      5.91 o 
   1   4   3       45.57       69.25      4.39 o 
   2   4   3      110.97      126.89      6.73 o 
   3   4   3     2434.93     2433.38     31.78 o 
   4   4   3     1184.63     1237.52     24.08 o 
   5   4   3      169.05      167.53      8.73 o 
   6   4   3        8.18       11.85      4.94 o 
   7   4   3       78.04       70.71      7.67 o 
  -8   5   3      131.27      136.53     13.51 o 
  -7   5   3     1693.40     1727.29     27.08 o 
  -6   5   3     1241.75     1257.31     20.59 o 
  -5   5   3       59.57       72.29      6.12 o 
  -4   5   3      113.17       86.74      4.36 o 
  -3   5   3      311.48      366.56      7.53 o 
  -2   5   3     3636.92     3784.77     37.92 o 
  -1   5   3    13447.32    13852.12    117.96 o 
   0   5   3     4546.13     4775.84     47.19 o 
   1   5   3      923.83      915.79     13.47 o 
   2   5   3    10956.36    11136.67    124.27 o 
   3   5   3      427.17      407.43      9.00 o 
   4   5   3      100.27       93.13      4.92 o 
   5   5   3      881.41      822.99     19.51 o 
   6   5   3       13.19       10.63      4.77 o 
   7   5   3       45.84       49.60      7.26 o 
  -8   6   3       55.13       62.75     11.47 o 
  -7   6   3       21.01       19.59      4.26 o 
  -6   6   3      380.16      392.65     10.32 o 
  -5   6   3        2.76        3.22      3.12 o 
  -4   6   3        0.94        1.45      1.46 o 
  -3   6   3      135.20      112.52      4.23 o 
  -2   6   3      292.87      253.39      6.40 o 
  -1   6   3     2074.53     2297.18     24.26 o 
   0   6   3     6723.23     7242.55     70.44 o 
   1   6   3     6550.10     7097.27     80.30 o 
   2   6   3       20.37       22.17      2.48 o 
   3   6   3      172.98      170.55      7.13 o 
   4   6   3      563.76      524.74     44.38 o 
   5   6   3      516.81      484.04     14.61 o 
   6   6   3       20.51       26.75      6.68 o 
   7   6   3       87.39       93.58      8.51 o 
  -8   7   3      104.93      104.14     13.22 o 
  -7   7   3      358.47      355.18     10.79 o 
  -6   7   3      219.37      218.01     11.64 o 
  -5   7   3      268.50      273.84      8.58 o 
  -4   7   3      715.49      652.56     10.01 o 
  -3   7   3       76.58       65.52      2.92 o 
  -2   7   3      971.90      941.82     11.86 o 
  -1   7   3     7851.13     7958.33     77.27 o 
   0   7   3     2951.99     3179.12     33.04 o 
   1   7   3     1194.06     1262.28     17.80 o 
   2   7   3     2464.52     2382.89     30.77 o 
   3   7   3     1397.82     1428.91     26.03 o 
   4   7   3      803.09      791.79     14.83 o 
   5   7   3      106.32      101.08     12.78 o 
   6   7   3        0.99       -1.11      4.16 o 
   7   7   3      577.42      521.89     20.04 o 
  -8   8   3      228.91      217.43     18.30 o 
  -7   8   3      104.54       94.48      6.42 o 
  -6   8   3      434.91      455.78     11.59 o 
  -5   8   3      204.31      189.31      7.17 o 
  -4   8   3       54.95       53.53      2.96 o 
  -3   8   3     1345.30     1352.21     16.58 o 
  -2   8   3      466.38      408.65      7.25 o 
  -1   8   3     2512.35     3154.27     36.25 o 
   0   8   3    12666.71    13776.58    152.03 o 
   1   8   3     2158.96     1705.14     22.92 o 
   2   8   3     1361.24     1455.15     25.62 o 
   3   8   3      336.88      348.30      8.70 o 
   4   8   3      384.24      400.33     10.00 o 
   5   8   3      968.78      961.36     47.64 o 
   6   8   3        3.34        9.89      4.81 o 
   7   8   3      394.92      422.54     16.19 o 
  -8   9   3       22.62       19.61      9.73 o 
  -7   9   3      333.27      344.98     10.97 o 
  -6   9   3        3.90        1.41      3.28 o 
  -5   9   3       43.16       41.55      4.27 o 
  -4   9   3     1162.08     1098.53     25.65 o 
  -3   9   3     1341.38     1384.80     17.22 o 
  -2   9   3       93.84       85.73      3.34 o 
  -1   9   3     2519.14     2477.31     27.06 o 
   0   9   3       69.19       67.59      3.34 o 
   1   9   3      643.08      697.93     12.02 o 
   2   9   3     1970.70     1927.77     65.00 o 
   3   9   3        2.42        2.13      2.39 o 
   4   9   3      224.10      239.82      9.88 o 
   5   9   3     2014.66     1998.59     37.10 o 
   6   9   3       10.92       17.02      5.60 o 
  -7  10   3      138.96      131.02      7.44 o 
  -6  10   3      624.24      641.00     14.58 o 
  -5  10   3      602.45      597.74     13.24 o 
  -4  10   3        3.26        5.80      2.97 o 
  -3  10   3     1715.42     1656.56     20.15 o 
  -2  10   3     2644.12     2582.94     28.53 o 
  -1  10   3      168.39      211.12      5.22 o 
   0  10   3     1543.08     1438.49     20.27 o 
   1  10   3     2555.98     2498.91     39.33 o 
   2  10   3       13.37       15.50      2.75 o 
   3  10   3      410.56      403.62      9.76 o 
   4  10   3     1321.22     1342.18     26.99 o 
   5  10   3      318.38      307.11     12.48 o 
   6  10   3      200.80      226.41     21.42 o 
  -7  11   3       22.59       33.12      6.47 o 
  -6  11   3       24.35       20.47      4.63 o 
  -5  11   3      161.79      181.98     12.39 o 
  -4  11   3     1716.51     1646.66     25.26 o 
  -3  11   3     2538.32     2553.64     29.04 o 
  -2  11   3      120.94      141.89      4.67 o 
  -1  11   3      681.52      642.57     11.60 o 
   0  11   3        7.44        8.59      2.29 o 
   1  11   3      701.68      726.44     16.85 o 
   2  11   3      368.52      333.33     17.53 o 
   3  11   3      547.88      551.91     15.25 o 
   4  11   3      648.64      676.78     21.13 o 
   5  11   3     1122.83     1066.72     24.71 o 
   6  11   3      239.49      241.55     13.80 o 
  -7  12   3       35.11       31.42      6.46 o 
  -6  12   3      328.81      331.48     10.92 o 
  -5  12   3      597.15      578.91     13.68 o 
  -4  12   3      130.88      142.65      6.75 o 
  -3  12   3     4734.18     4629.27     48.93 o 
  -2  12   3     2522.45     2396.26     27.59 o 
  -1  12   3       17.37       14.93      2.59 o 
   0  12   3      767.36      768.51     13.49 o 
   1  12   3      142.00      104.38     13.43 o 
   2  12   3       98.85       90.64      7.64 o 
   3  12   3     1385.52     1540.62     29.72 o 
   4  12   3     1069.49     1142.67     25.03 o 
   5  12   3        9.66        2.18      4.72 o 
   6  12   3      467.11      473.90     16.81 o 
  -7  13   3        3.37        4.91     13.07 o 
  -6  13   3        3.56        5.04      5.91 o 
  -5  13   3      277.10      280.16      9.81 o 
  -4  13   3      108.78      117.23      6.50 o 
  -3  13   3      834.76      816.10     15.77 o 
  -2  13   3       80.56       72.86      4.53 o 
  -1  13   3      226.22      217.86      8.73 o 
   0  13   3       31.98       31.48      3.30 o 
   1  13   3       43.84       40.57      3.65 o 
   2  13   3      137.04      140.96      7.94 o 
   3  13   3      155.69      158.39     15.25 o 
   4  13   3       40.37       38.54      9.51 o 
   5  13   3       54.63       66.74      7.71 o 
   6  13   3       11.91       18.32      6.74 o 
  -6  14   3      758.01      751.88     17.30 o 
  -5  14   3      329.74      369.71     11.42 o 
  -4  14   3      116.84      113.71      6.64 o 
  -3  14   3     5643.69     5689.36     70.05 o 
  -2  14   3      897.54      869.55     15.51 o 
  -1  14   3       24.03       24.54      3.30 o 
   0  14   3      382.15      383.60      9.45 o 
   1  14   3      477.64      481.72     13.50 o 
   2  14   3      622.43      539.85     18.16 o 
   3  14   3      692.28      810.80     20.07 o 
   4  14   3     1743.23     1708.67     34.14 o 
   5  14   3       66.11       69.59      7.96 o 
  -6  15   3       72.39       75.40      7.08 o 
  -5  15   3        4.03        5.32      4.17 o 
  -4  15   3      231.16      210.38      8.80 o 
  -3  15   3      476.87      462.20     17.81 o 
  -2  15   3      461.29      453.64     11.56 o 
  -1  15   3      323.71      311.99      9.28 o 
   0  15   3      102.84      103.99      5.40 o 
   1  15   3       31.87       21.26      3.47 o 
   2  15   3        1.47        3.75      4.21 o 
   3  15   3        9.46        6.00      4.81 o 
   4  15   3        1.76        7.96      5.49 o 
   5  15   3       23.11       24.55     10.31 o 
  -6  16   3      489.37      514.43     14.89 o 
  -5  16   3     1108.00     1118.56     22.19 o 
  -4  16   3      443.11      435.15     12.62 o 
  -3  16   3      558.29      585.79     17.31 o 
  -2  16   3       92.22       88.46      8.59 o 
  -1  16   3      102.14       96.06      7.66 o 
   0  16   3     1484.62     1497.83     32.61 o 
   1  16   3     2052.57     2143.94     38.20 o 
   2  16   3       35.13       31.02      4.44 o 
   3  16   3      563.60      614.09     14.98 o 
   4  16   3      795.45      780.77     17.88 o 
   5  16   3       16.88        7.41      4.83 o 
  -5  17   3       42.20       36.15      5.95 o 
  -4  17   3       19.09       16.53      5.74 o 
  -3  17   3      117.20      114.51      8.52 o 
  -2  17   3       57.10       47.42      8.64 o 
  -1  17   3        1.02        0.61      3.10 o 
   0  17   3       38.15       39.79      6.25 o 
   1  17   3       15.12       10.91      4.88 o 
   2  17   3        2.70       -1.39      3.66 o 
   3  17   3       43.64       40.65      5.50 o 
   4  17   3       72.73       82.34      7.47 o 
  -5  18   3      694.98      701.02     27.09 o 
  -4  18   3       57.74       51.39      7.18 o 
  -3  18   3      169.28      192.71     10.68 o 
  -2  18   3      403.28      429.77     14.53 o 
  -1  18   3        5.90       11.59      3.77 o 
   0  18   3     2579.16     2609.42     45.12 o 
   1  18   3     2339.15     2297.75     41.59 o 
   2  18   3      293.17      286.36     27.89 o 
   3  18   3      485.77      475.51     13.53 o 
   4  18   3      116.14      137.70      8.46 o 
  -4  19   3       60.41       58.51      7.84 o 
  -3  19   3       32.80       24.23      7.84 o 
  -2  19   3        8.58        5.68      5.81 o 
  -1  19   3      280.34      271.91     11.79 o 
   0  19   3       44.42       37.63      6.09 o 
   1  19   3       62.06       70.95      7.45 o 
   2  19   3       21.25       33.08      6.42 o 
   3  19   3       17.31       24.50      6.64 o 
  -3  20   3      336.26      340.81     18.95 o 
  -2  20   3      236.31      246.92     11.91 o 
  -1  20   3        1.45       -0.87      6.39 o 
   0  20   3     1300.86     1326.70     28.84 o 
   1  20   3     1286.29     1262.16     55.19 o 
   2  20   3        0.06       -5.05      5.05 o 
  -2  21   3       60.02       55.34     10.75 o 
  -1  21   3      441.86      460.14     23.09 o 
   0  21   3       88.24       80.30     10.02 o 
   1  21   3       22.17       37.52      7.92 o 
  -8   0   4        7.73        1.89      6.97 o 
  -7   0   4      630.38      624.12     24.84 o 
  -6   0   4      294.85      297.79     10.77 o 
  -5   0   4       76.53       79.24     11.62 o 
  -4   0   4    12256.86    13192.10    146.56 o 
  -3   0   4     4733.43     4637.50     53.38 o 
  -2   0   4        1.00       -0.86      0.86 o 
  -1   0   4       14.85       17.57      1.37 o 
   0   0   4     7666.48     7401.60    245.46 o 
   1   0   4     2543.21     2718.95     46.12 o 
   2   0   4       71.22       21.72      3.05 o 
   3   0   4     8808.66     8819.90    124.73 o 
   4   0   4      539.06      550.77     20.77 o 
   5   0   4      863.67      861.49     31.74 o 
   6   0   4      746.73      776.78     28.90 o 
   7   0   4       31.17       26.29      9.59 o 
  -8   1   4       27.00       18.19      6.54 o 
  -7   1   4        2.53        3.95      6.39 o 
  -6   1   4      353.94      354.05     11.72 o 
  -5   1   4       39.27       42.74      2.80 o 
  -4   1   4     2778.66     2987.08     28.06 o 
  -3   1   4        0.25       -0.25      0.78 o 
  -2   1   4      172.21      190.38      4.33 o 
  -1   1   4      120.59      145.24      2.61 o 
   0   1   4     1697.80     1907.71     18.07 o 
   1   1   4     1136.59     1254.17     13.11 o 
   2   1   4      860.89      959.39     13.04 o 
   3   1   4       11.34       16.86      3.54 o 
   4   1   4       75.26       70.66      5.75 o 
   5   1   4       97.82       99.90      7.24 o 
   6   1   4        5.96        3.85      8.35 o 
   7   1   4       38.89       37.25      9.30 o 
  -8   2   4       19.03       15.80      5.83 o 
  -7   2   4      484.89      503.65     15.24 o 
  -6   2   4     1204.50     1225.06     33.70 o 
  -5   2   4      295.72      305.67      6.58 o 
  -4   2   4     4801.26     4892.56     45.31 o 
  -3   2   4     1332.95     1172.42     11.98 o 
  -2   2   4     1067.06     1151.78     15.31 o 
  -1   2   4     3878.38     3899.10     34.58 o 
   0   2   4     2318.08     2097.60     19.83 o 
   1   2   4       12.85       25.60      3.34 o 
   2   2   4     2823.44     2579.28     28.65 o 
   3   2   4     4441.51     4332.92     52.88 o 
   4   2   4      133.17      123.77     10.09 o 
   5   2   4     1175.47     1170.85     34.86 o 
   6   2   4     1537.05     1490.82     30.97 o 
   7   2   4        1.57        4.62      5.50 o 
  -8   3   4      136.99      127.16     14.96 o 
  -7   3   4        2.64        3.39      4.34 o 
  -6   3   4      323.77      307.84     11.44 o 
  -5   3   4      402.24      383.28      8.95 o 
  -4   3   4      721.03      729.79     10.39 o 
  -3   3   4      351.96      390.66      5.07 o 
  -2   3   4     1032.21     1083.88     15.51 o 
  -1   3   4     1317.71     1459.21     14.27 o 
   0   3   4     2103.99     2405.72     25.32 o 
   1   3   4     1006.01      997.90     12.78 o 
   2   3   4      933.11      967.99     22.13 o 
   3   3   4      480.15      487.77     10.42 o 
   4   3   4     1031.51     1075.54     22.39 o 
   5   3   4      244.89      236.90     15.61 o 
   6   3   4       43.43       50.42     11.26 o 
   7   3   4        5.10        1.00      5.88 o 
  -8   4   4       49.76       62.19      7.39 o 
  -7   4   4      482.44      483.46     15.35 o 
  -6   4   4     2250.64     2280.41     40.05 o 
  -5   4   4        1.28        0.89      2.28 o 
  -4   4   4      642.07      580.93     10.86 o 
  -3   4   4     4554.28     4535.91     40.50 o 
  -2   4   4      369.50      430.85      6.56 o 
  -1   4   4     4393.58     4323.51     43.13 o 
   0   4   4    14379.38    14994.51    127.90 o 
   1   4   4      659.48      698.43      9.96 o 
   2   4   4     1179.34     1149.81     17.29 o 
   3   4   4     1854.19     1741.82     24.87 o 
   4   4   4      108.59      116.29      5.73 o 
   5   4   4      539.68      546.07     15.70 o 
   6   4   4      815.05      786.52     20.69 o 
   7   4   4        2.90       10.66      5.80 o 
  -8   5   4      196.80      195.78     11.24 o 
  -7   5   4        3.52        1.66      4.76 o 
  -6   5   4      124.71      121.88      8.79 o 
  -5   5   4      324.19      291.21      8.04 o 
  -4   5   4      284.54      265.22     10.48 o 
  -3   5   4       87.70       85.51      5.20 o 
  -2   5   4     2735.07     2924.00     33.92 o 
  -1   5   4      431.41      453.66      6.02 o 
   0   5   4      242.54      242.38      4.40 o 
   1   5   4      991.05      917.78     13.99 o 
   2   5   4      293.50      287.60      7.23 o 
   3   5   4        0.59       -2.71      2.71 o 
   4   5   4      174.15      168.70     15.63 o 
   5   5   4      318.40      311.56     11.86 o 
   6   5   4        8.26       10.01      5.28 o 
   7   5   4      154.40      165.07     11.01 o 
  -8   6   4       61.76       57.64      7.55 o 
  -7   6   4      242.30      250.92     11.59 o 
  -6   6   4      417.73      423.02     10.76 o 
  -5   6   4        1.13       -1.14      2.20 o 
  -4   6   4     1170.18     1103.10     18.60 o 
  -3   6   4      414.38      343.42      7.94 o 
  -2   6   4      548.00      635.64      9.10 o 
  -1   6   4    12105.93    13313.87    114.03 o 
   0   6   4     8713.66     8827.77     85.61 o 
   1   6   4      980.34     1041.85     15.56 o 
   2   6   4      523.42      507.11     10.18 o 
   3   6   4     1898.85     1892.46     26.80 o 
   4   6   4      611.19      635.18     13.41 o 
   5   6   4       16.55       18.62      4.87 o 
   6   6   4      536.99      526.43     28.54 o 
   7   6   4        0.93        3.13      7.63 o 
  -8   7   4      143.46      161.30     10.51 o 
  -7   7   4       31.32       41.25      7.55 o 
  -6   7   4       18.95       14.74      3.72 o 
  -5   7   4      168.81      177.35      7.12 o 
  -4   7   4        3.44        3.54      2.21 o 
  -3   7   4      534.21      489.29      9.82 o 
  -2   7   4     5867.87     5995.97     59.40 o 
  -1   7   4     2646.35     2598.90     27.74 o 
   0   7   4        2.42        3.41      1.48 o 
   1   7   4     2134.58     2110.55     27.60 o 
   2   7   4      826.67      795.54     13.75 o 
   3   7   4      348.75      337.53      8.89 o 
   4   7   4        9.48       10.31      3.73 o 
   5   7   4        8.85        4.98      4.16 o 
   6   7   4       84.96       81.31      7.82 o 
  -8   8   4        0.08       -5.08      7.84 o 
  -7   8   4      141.06      155.20     14.67 o 
  -6   8   4      204.13      216.88      8.26 o 
  -5   8   4      114.95      117.23      5.87 o 
  -4   8   4      331.70      312.61     12.47 o 
  -3   8   4      942.16      860.33     18.79 o 
  -2   8   4        7.05       14.40      1.93 o 
  -1   8   4     3992.16     4416.23     45.01 o 
   0   8   4     2039.58     2024.63     22.97 o 
   1   8   4        3.42        6.68      2.11 o 
   2   8   4     1884.18     1836.92     25.63 o 
   3   8   4     1538.54     1530.40     31.31 o 
   4   8   4        3.12        3.99      2.94 o 
   5   8   4       32.61       27.82      5.65 o 
   6   8   4      122.82      123.58      9.14 o 
  -7   9   4      153.28      150.12      9.76 o 
  -6   9   4       12.50       12.29      3.77 o 
  -5   9   4      659.40      683.96     14.18 o 
  -4   9   4       27.78       28.56      3.50 o 
  -3   9   4      327.56      297.91      7.96 o 
  -2   9   4     4921.82     4813.80     49.15 o 
  -1   9   4     2162.94     2133.73     24.09 o 
   0   9   4       70.80       82.59      8.57 o 
   1   9   4     2832.23     2818.27     35.98 o 
   2   9   4      707.37      724.54     13.39 o 
   3   9   4     1376.94     1335.62     85.43 o 
   4   9   4      993.85     1011.62     22.69 o 
   5   9   4      672.85      669.87     18.77 o 
   6   9   4        0.76       -1.98      4.87 o 
  -7  10   4      202.84      220.48      9.28 o 
  -6  10   4      544.03      542.99     13.37 o 
  -5  10   4      529.59      544.71     13.63 o 
  -4  10   4      166.56      165.13      6.84 o 
  -3  10   4     4604.46     4648.44     59.80 o 
  -2  10   4       20.56       17.37      2.21 o 
  -1  10   4       88.66      150.35     12.79 o 
   0  10   4      155.05      136.02      5.09 o 
   1  10   4      583.20      619.50     11.91 o 
   2  10   4     2379.35     2440.74     32.93 o 
   3  10   4     1514.56     1493.87     28.70 o 
   4  10   4      442.68      464.45     14.71 o 
   5  10   4      226.37      212.80     11.04 o 
   6  10   4        2.72        1.37      5.34 o 
  -7  11   4        3.33        6.71      4.36 o 
  -6  11   4      300.29      298.84     10.28 o 
  -5  11   4     3198.38     3278.48     44.30 o 
  -4  11   4     1209.87     1192.14     20.16 o 
  -3  11   4        1.35        6.41      2.74 o 
  -2  11   4     1180.29     1131.96     15.21 o 
  -1  11   4      451.15      423.39      8.03 o 
   0  11   4      311.20      288.65      7.55 o 
   1  11   4     1687.11     1659.02     23.98 o 
   2  11   4      697.63      719.07     17.15 o 
   3  11   4       76.60       83.82      6.77 o 
   4  11   4     1678.61     1665.55     32.45 o 
   5  11   4      165.65      189.13     10.63 o 
   6  11   4        1.66        7.48      5.95 o 
  -7  12   4       62.05       62.71      6.32 o 
  -6  12   4       27.59       22.67      4.80 o 
  -5  12   4      727.93      753.41     16.02 o 
  -4  12   4      458.44      459.86     16.57 o 
  -3  12   4      545.52      529.70     14.14 o 
  -2  12   4      156.45      151.14      5.49 o 
  -1  12   4      252.81      237.04     14.89 o 
   0  12   4        4.51        4.62      2.38 o 
   1  12   4        4.88        1.08      2.43 o 
   2  12   4      786.85      821.20     19.20 o 
   3  12   4      663.56      703.20     18.13 o 
   4  12   4       29.42       26.24      7.63 o 
   5  12   4      258.79      235.52     18.88 o 
  -7  13   4       27.73       32.54      8.22 o 
  -6  13   4        6.61        7.01      4.14 o 
  -5  13   4     2137.28     2134.37     36.91 o 
  -4  13   4      255.18      261.93     14.46 o 
  -3  13   4        2.51        5.94      3.34 o 
  -2  13   4      927.35      910.54     16.57 o 
  -1  13   4        5.78        2.79      2.45 o 
   0  13   4      414.21      413.31      9.94 o 
   1  13   4      736.99      795.62     14.84 o 
   2  13   4      483.03      500.09     11.72 o 
   3  13   4      163.38      197.25     10.13 o 
   4  13   4     1635.41     1698.71     33.93 o 
   5  13   4      513.75      522.15     17.52 o 
  -6  14   4       75.81       63.49      6.29 o 
  -5  14   4      302.47      285.65     13.85 o 
  -4  14   4      157.08      157.81      7.54 o 
  -3  14   4      381.06      394.22     10.92 o 
  -2  14   4      135.74      131.14      6.38 o 
  -1  14   4       54.43       55.46      4.21 o 
   0  14   4      958.47      908.94     16.26 o 
   1  14   4      305.66      267.92     16.59 o 
   2  14   4      197.64      158.88      9.08 o 
   3  14   4       55.03       40.52      6.21 o 
   4  14   4       56.86       45.71     12.13 o 
   5  14   4       72.65       88.87      8.70 o 
  -6  15   4      140.00      153.23      8.65 o 
  -5  15   4      704.16      755.84     17.13 o 
  -4  15   4      532.19      548.39     14.05 o 
  -3  15   4      485.83      484.29     19.71 o 
  -2  15   4      662.98      663.78     17.51 o 
  -1  15   4      548.41      561.42     13.19 o 
   0  15   4      617.50      598.64     12.86 o 
   1  15   4     1547.67     1612.33     30.79 o 
   2  15   4      867.47      923.68     24.40 o 
   3  15   4        1.83        3.60      5.12 o 
   4  15   4      679.93      682.78     34.79 o 
   5  15   4      320.32      310.13     16.41 o 
  -6  16   4        1.50        4.88      4.93 o 
  -5  16   4      483.66      459.24     13.34 o 
  -4  16   4       19.25       15.02      4.58 o 
  -3  16   4       11.89       18.22      4.18 o 
  -2  16   4        2.59       -2.71      3.53 o 
  -1  16   4      242.85      230.23      8.08 o 
   0  16   4        5.12       13.70      3.64 o 
   1  16   4     1022.37      872.37     20.89 o 
   2  16   4        9.74       15.55      7.26 o 
   3  16   4      471.65      446.74     15.60 o 
   4  16   4       25.67       35.26      7.19 o 
  -5  17   4      753.82      764.59     18.07 o 
  -4  17   4       15.20        8.47      4.40 o 
  -3  17   4      133.27      157.04      9.75 o 
  -2  17   4     2320.93     2264.08     41.29 o 
  -1  17   4     1223.07     1194.12     25.76 o 
   0  17   4      162.89      162.50      7.43 o 
   1  17   4     1975.20     1974.46     39.22 o 
   2  17   4      654.03      617.26     18.08 o 
   3  17   4        1.75        1.78      5.49 o 
   4  17   4      386.72      434.54     16.52 o 
  -5  18   4        8.57        5.53      4.58 o 
  -4  18   4      173.59      165.32     10.67 o 
  -3  18   4        6.66        6.49      5.31 o 
  -2  18   4        1.32        3.62      4.50 o 
  -1  18   4      197.91      181.85      9.95 o 
   0  18   4       54.59       58.42     10.31 o 
   1  18   4        0.17       -1.49      4.94 o 
   2  18   4        0.94        1.21      5.08 o 
   3  18   4        1.83       -4.34      4.34 o 
  -4  19   4        2.01       -2.47      5.27 o 
  -3  19   4      340.36      339.68     17.65 o 
  -2  19   4     1308.35     1407.71     30.50 o 
  -1  19   4     1481.52     1443.75     44.01 o 
   0  19   4       18.37       16.03      5.71 o 
   1  19   4      804.13      798.05     21.29 o 
   2  19   4       47.36       52.63      7.42 o 
  -3  20   4       79.90       92.25      9.04 o 
  -2  20   4       14.56        7.34      8.13 o 
  -1  20   4      209.31      226.58     16.85 o 
   0  20   4      343.92      335.81     19.90 o 
   1  20   4       83.17       91.14      8.66 o 
   2  20   4       17.34       16.12      6.52 o 
  -2  21   4      335.11      371.54     21.79 o 
  -1  21   4      227.03      222.08     17.28 o 
   0  21   4      129.40      117.65     14.09 o 
  -8   1   5      105.91      124.94     10.75 o 
  -7   1   5       79.83       85.27      7.75 o 
  -6   1   5     2653.48     2633.69     36.55 o 
  -5   1   5     1383.44     1382.32     21.05 o 
  -4   1   5      122.30      140.38      5.07 o 
  -3   1   5     1413.08     1295.92     15.23 o 
  -2   1   5      784.43      745.24      7.57 o 
  -1   1   5      949.23      946.52     10.13 o 
   0   1   5     2091.21     1675.89     17.80 o 
   1   1   5     3480.57     3351.70     31.26 o 
   2   1   5        1.34        5.90      4.34 o 
   3   1   5     4685.33     4609.50     49.44 o 
   4   1   5     2685.08     2623.40     43.80 o 
   5   1   5       62.47       54.09      5.06 o 
   6   1   5      137.80      137.77     15.61 o 
  -8   2   5      219.09      189.48     11.09 o 
  -7   2   5      108.82      104.20      6.42 o 
  -6   2   5     2186.10     2131.55     49.31 o 
  -5   2   5       13.28       10.86      3.59 o 
  -4   2   5      183.85      180.22      4.55 o 
  -3   2   5        0.38        1.62      1.20 o 
  -2   2   5       69.60       84.70      2.85 o 
  -1   2   5       14.07       19.49      1.56 o 
   0   2   5     3626.17     4244.68     38.21 o 
   1   2   5     1828.91     1888.94     19.13 o 
   2   2   5     2982.92     3226.69     35.40 o 
   3   2   5      794.42      811.27     15.12 o 
   4   2   5        6.06        1.73      3.69 o 
   5   2   5       10.49        9.80      4.59 o 
   6   2   5       66.05       73.62     15.76 o 
  -8   3   5       10.16       23.48      6.57 o 
  -7   3   5        1.96        3.53      4.36 o 
  -6   3   5     3467.85     3360.19    127.74 o 
  -5   3   5      253.13      254.54      9.70 o 
  -4   3   5       21.88       33.60      3.31 o 
  -3   3   5     4158.38     4102.66     42.10 o 
  -2   3   5     4735.56     4689.94     47.38 o 
  -1   3   5     1017.25     1085.97     11.51 o 
   0   3   5     4345.75     4286.52     38.83 o 
   1   3   5     4513.42     4528.64     46.70 o 
   2   3   5      280.16      270.97      8.10 o 
   3   3   5     2776.22     2725.85     36.25 o 
   4   3   5     1094.81     1080.64     33.48 o 
   5   3   5       54.68       55.35      6.37 o 
   6   3   5      829.66      794.59     21.47 o 
  -8   4   5       56.06       51.27     10.17 o 
  -7   4   5       70.53       84.41     10.97 o 
  -6   4   5      705.05      698.57     18.16 o 
  -5   4   5       47.40       45.39      5.66 o 
  -4   4   5      954.48      957.86     15.35 o 
  -3   4   5      176.35      196.80      4.62 o 
  -2   4   5      497.56      524.96      7.96 o 
  -1   4   5      461.64      468.18      7.02 o 
   0   4   5       92.76      113.01      3.52 o 
   1   4   5     1244.79     1230.99     15.68 o 
   2   4   5     1911.68     1869.37     25.86 o 
   3   4   5      584.22      589.79     15.59 o 
   4   4   5      173.12      159.14      6.99 o 
   5   4   5        3.48        2.01      6.54 o 
   6   4   5      125.45      104.24      8.88 o 
  -8   5   5      478.35      480.04     18.59 o 
  -7   5   5       43.11       33.59      5.90 o 
  -6   5   5      192.49      209.99     10.17 o 
  -5   5   5        4.94        2.44      2.46 o 
  -4   5   5      874.27      866.41     14.56 o 
  -3   5   5     7737.88     7836.13     77.51 o 
  -2   5   5     5853.70     5955.09     61.28 o 
  -1   5   5      585.88      649.71      8.05 o 
   0   5   5     5862.02     6025.47     53.76 o 
   1   5   5      373.68      315.71      6.51 o 
   2   5   5      594.26      589.38     11.53 o 
   3   5   5     1781.13     1721.12     25.42 o 
   4   5   5      384.83      382.41     10.48 o 
   5   5   5       44.74       44.34      6.25 o 
   6   5   5      873.95      892.22     23.25 o 
  -8   6   5        4.20       -0.37      5.31 o 
  -7   6   5        2.08       -4.36      4.36 o 
  -6   6   5        0.56       -0.67      4.14 o 
  -5   6   5      101.46       95.40      5.10 o 
  -4   6   5      643.89      630.60     12.08 o 
  -3   6   5       49.11       75.79      4.01 o 
  -2   6   5     1769.25     1891.21     24.98 o 
  -1   6   5     2635.45     2634.91     25.18 o 
   0   6   5      531.82      554.01      7.75 o 
   1   6   5      523.13      503.65      9.92 o 
   2   6   5      209.49      206.30      7.24 o 
   3   6   5       43.54       44.68      4.19 o 
   4   6   5       89.92       94.25      7.29 o 
   5   6   5      186.08      220.71     10.62 o 
   6   6   5      220.12      202.33     11.24 o 
  -8   7   5      130.16      141.40     10.04 o 
  -7   7   5        0.55        1.81      4.65 o 
  -6   7   5      257.02      268.50     11.25 o 
  -5   7   5      341.28      337.19     19.61 o 
  -4   7   5      247.18      244.94      9.34 o 
  -3   7   5     3081.64     3068.04     38.89 o 
  -2   7   5     4461.48     4557.78     46.95 o 
  -1   7   5       76.67       83.47      2.87 o 
   0   7   5     1070.56      966.67     19.85 o 
   1   7   5     3619.14     3570.53     43.96 o 
   2   7   5      269.89      276.68      8.90 o 
   3   7   5      303.67      304.31      8.96 o 
   4   7   5       26.95       26.10      4.09 o 
   5   7   5      406.26      420.01     14.79 o 
   6   7   5      399.34      366.27     23.82 o 
  -8   8   5       48.62       44.30     10.60 o 
  -7   8   5      188.66      207.36     11.24 o 
  -6   8   5        2.77        2.62      4.38 o 
  -5   8   5     1127.94     1175.95     19.86 o 
  -4   8   5     1107.09     1081.42     24.01 o 
  -3   8   5     2151.06     2264.85     30.53 o 
  -2   8   5     2000.02     2037.48     27.65 o 
  -1   8   5     3361.60     3006.71     32.25 o 
   0   8   5     1153.96     1222.27     15.76 o 
   1   8   5      101.57       88.66      6.11 o 
   2   8   5     1110.27     1129.83     18.41 o 
   3   8   5     3699.76     3632.22     46.97 o 
   4   8   5        3.86        2.43      3.20 o 
   5   8   5     1882.22     1844.85     57.66 o 
   6   8   5       44.09       54.97      8.79 o 
  -7   9   5       81.36       72.06     12.06 o 
  -6   9   5      272.38      280.21      9.40 o 
  -5   9   5      635.88      643.62     13.68 o 
  -4   9   5       30.09       31.64      3.72 o 
  -3   9   5     1228.49     1188.08     18.92 o 
  -2   9   5        5.87       11.16      2.51 o 
  -1   9   5      345.61      346.28      9.35 o 
   0   9   5     3729.03     3832.43     46.93 o 
   1   9   5      412.27      387.19      9.24 o 
   2   9   5       27.14       33.37      3.68 o 
   3   9   5     1535.69     1506.34     23.81 o 
   4   9   5       82.17       86.57      5.77 o 
   5   9   5      195.09      177.48     10.46 o 
   6   9   5       76.62       84.65      8.92 o 
  -7  10   5      395.98      418.46     15.65 o 
  -6  10   5        2.46       10.01      3.81 o 
  -5  10   5      584.31      562.42     14.27 o 
  -4  10   5     1789.31     1758.75     26.45 o 
  -3  10   5      599.85      620.52     12.59 o 
  -2  10   5      665.45      646.60     12.55 o 
  -1  10   5     1837.25     1745.93     22.26 o 
   0  10   5      396.11      412.41     13.71 o 
   1  10   5      836.97      819.29     14.71 o 
   2  10   5     1530.78     1599.16     24.32 o 
   3  10   5       52.99       52.85      4.77 o 
   4  10   5      583.19      582.61     16.98 o 
   5  10   5      952.23      964.42     36.53 o 
  -7  11   5        0.28       -4.06      5.42 o 
  -6  11   5      492.61      495.91     13.16 o 
  -5  11   5     1401.59     1379.41     28.86 o 
  -4  11   5       82.40       79.18      5.35 o 
  -3  11   5      130.19      108.82      6.10 o 
  -2  11   5       14.83       17.07      3.13 o 
  -1  11   5     1747.61     1738.09     21.32 o 
   0  11   5      870.41      827.35     14.62 o 
   1  11   5     1253.69     1310.10     20.73 o 
   2  11   5      237.66      230.07      7.91 o 
   3  11   5     1195.52     1149.81     33.99 o 
   4  11   5      560.49      502.99     16.22 o 
   5  11   5       79.47       54.99      7.26 o 
  -7  12   5      209.25      244.63     16.34 o 
  -6  12   5       34.80       47.74      8.68 o 
  -5  12   5      482.54      484.94     12.70 o 
  -4  12   5      660.06      646.83     14.18 o 
  -3  12   5       21.21       13.86      3.49 o 
  -2  12   5      474.67      473.68     11.15 o 
  -1  12   5      901.49      894.21     13.50 o 
   0  12   5        5.17        9.23      2.89 o 
   1  12   5      941.60     1002.76     21.78 o 
   2  12   5     3359.92     3402.75     44.86 o 
   3  12   5      590.21      548.92     16.18 o 
   4  12   5      153.63      164.41      9.96 o 
   5  12   5      622.85      598.28     24.69 o 
  -6  13   5       35.74       34.05      5.53 o 
  -5  13   5      650.57      602.20     14.51 o 
  -4  13   5       24.37       25.17      4.35 o 
  -3  13   5      122.44      111.88      6.17 o 
  -2  13   5       74.90       67.03      4.89 o 
  -1  13   5       17.39       17.23      3.95 o 
   0  13   5      205.59      202.62      7.36 o 
   1  13   5      103.67      108.16      9.20 o 
   2  13   5        1.09       -1.74      3.07 o 
   3  13   5       78.04       75.33      7.13 o 
   4  13   5       40.27       35.27      6.49 o 
   5  13   5        7.27        6.83      5.96 o 
  -6  14   5      266.75      273.79     10.81 o 
  -5  14   5      609.72      612.44     15.01 o 
  -4  14   5      319.91      318.05     10.42 o 
  -3  14   5       48.32       51.24      4.92 o 
  -2  14   5      269.34      280.39      9.03 o 
  -1  14   5     1237.43     1175.89     24.80 o 
   0  14   5       21.93       14.70      3.40 o 
   1  14   5      290.92      396.32     15.21 o 
   2  14   5     3082.43     3062.13    103.92 o 
   3  14   5      746.33      744.79     20.18 o 
   4  14   5       65.17       76.74     11.62 o 
  -6  15   5       55.64       56.38      8.12 o 
  -5  15   5      142.07      135.60      8.02 o 
  -4  15   5      199.01      214.07      9.08 o 
  -3  15   5      187.21      178.21      8.00 o 
  -2  15   5      453.03      449.82     14.22 o 
  -1  15   5      857.91      815.13     19.92 o 
   0  15   5      136.30      132.71      6.42 o 
   1  15   5      102.00       87.16      5.78 o 
   2  15   5       27.50       16.84      5.59 o 
   3  15   5        1.10       -0.80      4.80 o 
   4  15   5        8.81        3.75      5.90 o 
  -5  16   5      258.46      279.50     14.16 o 
  -4  16   5      384.78      421.68     12.52 o 
  -3  16   5      150.44      138.59      7.43 o 
  -2  16   5      497.99      504.55     15.86 o 
  -1  16   5     1659.17     1674.87     74.44 o 
   0  16   5       27.46       38.24      5.75 o 
   1  16   5      405.65      424.68     14.42 o 
   2  16   5     1132.58     1092.89     25.52 o 
   3  16   5      128.90      109.51      9.08 o 
   4  16   5      442.83      469.65     23.46 o 
  -5  17   5       30.71       31.65      5.80 o 
  -4  17   5       15.15        7.88      4.51 o 
  -3  17   5        9.96       -1.57      4.36 o 
  -2  17   5       70.40       74.86      7.34 o 
  -1  17   5      148.29      152.55      9.24 o 
   0  17   5       15.42       15.18      5.03 o 
   1  17   5        1.69        2.82      4.81 o 
   2  17   5        3.18        0.65      5.03 o 
   3  17   5       29.84       27.25      6.78 o 
  -4  18   5      585.80      603.79     19.41 o 
  -3  18   5      221.17      233.18     16.05 o 
  -2  18   5      874.38      849.46     22.08 o 
  -1  18   5     1954.15     1929.30     37.48 o 
   0  18   5      461.40      444.60     21.93 o 
   1  18   5      125.14      113.37      8.72 o 
   2  18   5      237.83      273.25     16.85 o 
  -3  19   5      178.06      185.51     11.24 o 
  -2  19   5      153.55      138.28      9.73 o 
  -1  19   5        0.27        9.47      5.27 o 
   0  19   5       30.19       30.50      9.30 o 
   1  19   5       17.44       21.50      8.71 o 
   2  19   5       21.13       18.37      6.35 o 
  -2  20   5      566.09      602.27     19.17 o 
  -1  20   5      764.96      787.38     31.95 o 
   0  20   5      108.48       93.39     12.35 o 
   1  20   5      149.39      187.08     15.98 o 
  -8   0   6      190.36      229.05     17.72 o 
  -7   0   6      253.66      254.76     16.99 o 
  -6   0   6      224.75      227.75     14.96 o 
  -5   0   6      891.21      891.20     19.33 o 
  -4   0   6        3.30        3.83      2.69 o 
  -3   0   6      601.53      571.25     13.07 o 
  -2   0   6     8269.78     8531.92     95.81 o 
  -1   0   6      187.12      167.12      6.39 o 
   0   0   6       25.29       96.06      5.67 o 
   1   0   6    10043.78    10033.26    164.64 o 
   2   0   6     3969.56     4015.18     90.71 o 
   3   0   6      225.72      241.42     20.48 o 
   4   0   6     1322.33     1299.23     37.91 o 
   5   0   6      125.69      117.79     12.35 o 
   6   0   6       27.69       32.97      9.73 o 
  -8   1   6       21.99        9.28      6.09 o 
  -7   1   6       16.08       14.91      5.50 o 
  -6   1   6      330.20      341.12     10.13 o 
  -5   1   6       40.84       43.83      3.42 o 
  -4   1   6       20.26       19.00      3.10 o 
  -3   1   6      620.73      659.13     10.25 o 
  -2   1   6      523.83      570.74      7.68 o 
  -1   1   6     1941.96     2059.39     20.07 o 
   0   1   6      451.31      479.99      6.65 o 
   1   1   6      284.33      346.71     11.13 o 
   2   1   6       19.08       30.84      4.97 o 
   3   1   6       43.26       39.88      3.10 o 
   4   1   6      137.62      120.06      7.70 o 
   5   1   6       14.33       12.84      4.96 o 
   6   1   6       40.32       42.85      8.42 o 
  -8   2   6      249.89      259.98     19.32 o 
  -7   2   6      225.07      238.07     11.65 o 
  -6   2   6      488.62      511.09     12.48 o 
  -5   2   6      848.75      806.57     18.59 o 
  -4   2   6      959.22      988.58     19.49 o 
  -3   2   6     1012.69      983.70     23.61 o 
  -2   2   6     2933.00     2788.66     29.90 o 
  -1   2   6      306.83      280.82      5.25 o 
   0   2   6     1016.65      948.19     16.44 o 
   1   2   6     7327.88     7271.52     64.74 o 
   2   2   6     1238.85     1199.93     16.55 o 
   3   2   6      701.62      680.60     13.85 o 
   4   2   6     1887.70     1817.59     28.25 o 
   5   2   6       14.79       13.34      6.06 o 
   6   2   6       58.77       76.96      8.16 o 
  -8   3   6      204.57      168.00     11.29 o 
  -7   3   6        5.05        5.14      4.71 o 
  -6   3   6      223.73      238.55     10.62 o 
  -5   3   6        0.77        5.04      3.83 o 
  -4   3   6       32.59       39.33      3.31 o 
  -3   3   6      140.18      150.72      4.55 o 
  -2   3   6     4213.46     4516.86     46.31 o 
  -1   3   6     1618.38     1658.70     16.84 o 
   0   3   6     2269.73     2366.29     23.65 o 
   1   3   6      105.89      126.85      4.74 o 
   2   3   6       61.74       57.59      3.59 o 
   3   3   6      139.81      123.72      7.01 o 
   4   3   6       12.92       12.99      6.48 o 
   5   3   6       24.51       38.57     13.80 o 
   6   3   6        0.49        2.39      4.16 o 
  -8   4   6      817.67      782.15     35.66 o 
  -7   4   6        2.23        2.50      4.52 o 
  -6   4   6      298.55      326.90     12.06 o 
  -5   4   6     2859.10     2851.86     70.30 o 
  -4   4   6     1554.20     1612.13     45.61 o 
  -3   4   6      427.89      411.40      7.23 o 
  -2   4   6     4975.28     4743.85     48.63 o 
  -1   4   6     1435.72     1381.73     14.64 o 
   0   4   6      630.04      624.38      8.45 o 
   1   4   6     1634.33     1492.05     18.75 o 
   2   4   6       76.21       75.69      3.97 o 
   3   4   6     1280.32     1268.94     20.93 o 
   4   4   6     1833.71     1761.73     40.92 o 
   5   4   6      323.94      330.20     13.09 o 
   6   4   6      140.53      149.10     10.12 o 
  -8   5   6      270.34      216.58     13.00 o 
  -7   5   6      148.12      150.57      9.39 o 
  -6   5   6       42.79       35.45      5.49 o 
  -5   5   6        7.71        9.71      4.20 o 
  -4   5   6     1261.67     1292.47     25.11 o 
  -3   5   6      237.41      223.25      5.24 o 
  -2   5   6        1.27       -0.23      1.53 o 
  -1   5   6     1048.91     1055.04     13.43 o 
   0   5   6     1189.22     1163.69     14.97 o 
   1   5   6      275.64      297.33      6.74 o 
   2   5   6       31.52       36.68      3.63 o 
   3   5   6       19.08       24.72      5.54 o 
   4   5   6        0.05       -4.85      4.85 o 
   5   5   6      185.98      171.87      9.91 o 
   6   5   6      101.13       97.62     16.85 o 
  -8   6   6      190.41      203.61     11.66 o 
  -7   6   6        7.63        6.55      9.59 o 
  -6   6   6      423.47      414.52     14.02 o 
  -5   6   6      641.99      643.86     18.66 o 
  -4   6   6     1283.62     1331.35     20.36 o 
  -3   6   6     1504.38     1647.94     23.34 o 
  -2   6   6     3450.19     3266.50     40.86 o 
  -1   6   6      864.78      875.65     10.61 o 
   0   6   6       87.78       83.35      3.20 o 
   1   6   6     3148.26     3091.94     39.28 o 
   2   6   6      571.86      602.07     12.43 o 
   3   6   6        3.75        3.43      2.98 o 
   4   6   6     1583.74     1571.99     30.37 o 
   5   6   6      419.15      435.33     25.27 o 
   6   6   6       98.91      108.91      9.29 o 
  -8   7   6        0.01       -2.22      5.15 o 
  -7   7   6      189.42      171.22     10.32 o 
  -6   7   6      156.30      163.06      9.24 o 
  -5   7   6       36.46       37.72      5.70 o 
  -4   7   6     1642.35     1656.55     24.43 o 
  -3   7   6     2028.90     1925.23     26.72 o 
  -2   7   6      696.77      701.67     10.66 o 
  -1   7   6      362.64      346.75      8.51 o 
   0   7   6      548.40      571.82      8.50 o 
   1   7   6      909.99      925.36     16.16 o 
   2   7   6       35.49       32.67      3.68 o 
   3   7   6      240.63      227.96      8.18 o 
   4   7   6        0.32       -0.63      3.57 o 
   5   7   6      381.87      420.90     12.55 o 
  -7   8   6      148.32      147.77      9.70 o 
  -6   8   6       30.70       32.13      5.70 o 
  -5   8   6      414.72      413.90     13.61 o 
  -4   8   6       59.94       52.19     10.29 o 
  -3   8   6      844.55      836.78     14.77 o 
  -2   8   6     1463.81     1422.27     21.33 o 
  -1   8   6      180.21      165.91      5.04 o 
   0   8   6      884.10      857.71     12.55 o 
   1   8   6     2322.52     2345.51     39.59 o 
   2   8   6      318.94      318.74      9.11 o 
   3   8   6       42.19       42.74      4.57 o 
   4   8   6      336.94      323.43     12.30 o 
   5   8   6      152.55      141.89     19.10 o 
  -7   9   6      343.42      350.87     18.59 o 
  -6   9   6      187.73      183.25     10.22 o 
  -5   9   6       30.04       37.64      8.35 o 
  -4   9   6     1366.05     1352.01     21.73 o 
  -3   9   6     1915.21     1803.22     26.16 o 
  -2   9   6      215.21      220.66      7.07 o 
  -1   9   6      400.78      390.55      9.40 o 
   0   9   6      343.70      341.74      9.89 o 
   1   9   6     3376.56     3364.74     43.11 o 
   2   9   6     2100.75     2160.06     30.87 o 
   3   9   6     2079.44     2052.70     30.63 o 
   4   9   6       71.56       74.27      7.69 o 
   5   9   6      313.50      351.09     14.53 o 
  -7  10   6      417.31      410.87     15.88 o 
  -6  10   6        0.95        4.25      4.77 o 
  -5  10   6     1145.05     1143.78     20.45 o 
  -4  10   6       19.52       20.84      3.77 o 
  -3  10   6      100.92       92.21      5.14 o 
  -2  10   6      654.25      604.07     15.03 o 
  -1  10   6       28.75       33.26      3.72 o 
   0  10   6     1196.98     1201.86     19.03 o 
   1  10   6      571.24      567.59     12.18 o 
   2  10   6     1493.36     1516.62     27.47 o 
   3  10   6       19.11       16.93      4.09 o 
   4  10   6        2.36        3.98      3.73 o 
   5  10   6       13.89        4.77      5.79 o 
  -7  11   6     1089.12     1047.49     26.36 o 
  -6  11   6      309.94      336.41     14.06 o 
  -5  11   6      257.51      251.09     11.77 o 
  -4  11   6      699.02      722.37     17.55 o 
  -3  11   6      277.50      258.09      8.48 o 
  -2  11   6        1.07        2.66      2.83 o 
  -1  11   6     1603.93     1628.61     24.72 o 
   0  11   6     1762.46     1800.07     26.20 o 
   1  11   6        1.17        1.26      2.91 o 
   2  11   6     1232.30     1213.62     33.73 o 
   3  11   6      675.63      668.75     16.39 o 
   4  11   6        1.22       -0.71      4.52 o 
   5  11   6      272.34      281.36     13.29 o 
  -7  12   6      329.94      319.97     14.40 o 
  -6  12   6      120.40      111.42      9.19 o 
  -5  12   6      181.67      181.44      8.39 o 
  -4  12   6        9.33        5.20      3.50 o 
  -3  12   6      160.16      146.38      9.72 o 
  -2  12   6      164.49      171.21      6.98 o 
  -1  12   6        0.63        0.54      2.92 o 
   0  12   6      397.84      412.13     13.44 o 
   1  12   6      636.77      680.72     14.24 o 
   2  12   6      197.74      194.15      8.24 o 
   3  12   6       21.42       18.00      4.18 o 
   4  12   6      163.53      186.34     10.99 o 
  -6  13   6      146.53      167.37     10.68 o 
  -5  13   6       20.07       14.48      4.26 o 
  -4  13   6      157.49      167.48     11.29 o 
  -3  13   6      411.02      392.87     10.76 o 
  -2  13   6      417.05      406.07     10.98 o 
  -1  13   6      925.12      993.58     22.18 o 
   0  13   6     2983.35     2977.26     50.00 o 
   1  13   6      290.19      304.62      9.63 o 
   2  13   6      854.47      865.98     18.48 o 
   3  13   6      960.43     1012.70     47.71 o 
   4  13   6        0.16        2.77      5.29 o 
  -6  14   6       21.76       13.94      6.76 o 
  -5  14   6      144.91      151.35     10.06 o 
  -4  14   6        2.91        6.64      3.84 o 
  -3  14   6       10.26        9.12      3.62 o 
  -2  14   6      396.05      384.44     10.83 o 
  -1  14   6      399.99      363.95     12.68 o 
   0  14   6      102.45      101.42      8.42 o 
   1  14   6       70.03       74.21      5.65 o 
   2  14   6       55.31       57.42      6.63 o 
   3  14   6      116.02      114.74      8.78 o 
   4  14   6      120.91      129.99     19.75 o 
  -5  15   6        1.76       -1.76      4.02 o 
  -4  15   6      474.49      461.49     12.91 o 
  -3  15   6      420.68      426.05     11.90 o 
  -2  15   6       54.37       57.91      5.35 o 
  -1  15   6     1469.80     1396.30     28.96 o 
   0  15   6     1481.61     1523.06     31.16 o 
   1  15   6      230.07      202.90      8.60 o 
   2  15   6      530.90      526.46     34.93 o 
   3  15   6      624.06      664.02     25.20 o 
  -5  16   6        0.72       -2.01      4.27 o 
  -4  16   6      143.00      138.71      8.00 o 
  -3  16   6        8.57        7.75      3.96 o 
  -2  16   6       29.69       29.27      5.59 o 
  -1  16   6      593.66      538.44     16.59 o 
   0  16   6        4.22        7.45      4.71 o 
   1  16   6      242.13      217.42     27.09 o 
   2  16   6       77.71       83.77      9.80 o 
   3  16   6       96.19      103.32      9.50 o 
  -4  17   6      795.53      825.61     18.47 o 
  -3  17   6     1378.35     1358.29     30.30 o 
  -2  17   6        7.68        0.75      7.77 o 
  -1  17   6      519.82      532.96     16.88 o 
   0  17   6      625.49      596.97     18.13 o 
   1  17   6       27.09       41.98     10.02 o 
   2  17   6      679.91      770.49     33.26 o 
  -4  18   6        7.45       20.30      5.21 o 
  -3  18   6      124.14      118.57      9.40 o 
  -2  18   6      102.30       88.74     10.68 o 
  -1  18   6        7.80       10.81      5.48 o 
   0  18   6       23.58        5.52      7.55 o 
   1  18   6        1.06        4.36      7.41 o 
   2  18   6        0.07       -6.83      7.70 o 
  -3  19   6      948.61      919.71     24.65 o 
  -2  19   6      116.63      116.38     12.93 o 
  -1  19   6      275.26      310.32     13.56 o 
   0  19   6       80.45       90.20     12.64 o 
   1  19   6       63.24       52.58     11.18 o 
  -8   1   7      261.09      281.47     14.27 o 
  -7   1   7      342.76      377.24     18.45 o 
  -6   1   7      226.23      249.05      8.80 o 
  -5   1   7      576.47      544.03     12.16 o 
  -4   1   7     1632.59     1598.77     20.48 o 
  -3   1   7       59.75       54.81      3.27 o 
  -2   1   7     1426.50     1297.57     16.75 o 
  -1   1   7     6598.16     6237.43    133.71 o 
   0   1   7      950.41      941.43     13.67 o 
   1   1   7     1887.49     1872.79     22.89 o 
   2   1   7     3691.82     3527.78     39.62 o 
   3   1   7       33.69       30.41      3.52 o 
   4   1   7      154.59      164.02      7.67 o 
   5   1   7      180.52      219.34     11.40 o 
  -8   2   7      282.69      247.31     13.65 o 
  -7   2   7        6.12        0.49      5.11 o 
  -6   2   7       69.54       67.29      5.42 o 
  -5   2   7       67.42       62.25      4.96 o 
  -4   2   7       72.61       72.73      3.83 o 
  -3   2   7      207.96      210.49      5.72 o 
  -2   2   7      424.99      486.52      8.61 o 
  -1   2   7      253.80      266.15      5.82 o 
   0   2   7      482.68      481.76      8.24 o 
   1   2   7      864.19      860.76     12.95 o 
   2   2   7      253.32      248.70      8.22 o 
   3   2   7       17.32       25.73      3.39 o 
   4   2   7      398.22      374.25     11.12 o 
   5   2   7       47.96       54.87      6.93 o 
  -8   3   7      774.57      758.52     22.59 o 
  -7   3   7      150.98      195.24     24.84 o 
  -6   3   7      186.70      175.58      9.39 o 
  -5   3   7      985.97      939.39     20.98 o 
  -4   3   7     2381.63     2248.42     38.51 o 
  -3   3   7        0.51        0.45      2.20 o 
  -2   3   7      958.87      864.60     12.18 o 
  -1   3   7     3130.69     3072.11     29.64 o 
   0   3   7       81.64       92.03      3.32 o 
   1   3   7     2965.27     2919.47     32.92 o 
   2   3   7     1598.66     1615.26     29.18 o 
   3   3   7        8.69       11.13      3.46 o 
   4   3   7     1038.64      973.04     19.23 o 
   5   3   7      473.49      491.97     13.61 o 
  -8   4   7      273.53      241.55     13.09 o 
  -7   4   7        1.44        1.38      4.97 o 
  -6   4   7      166.61      186.61      9.97 o 
  -5   4   7      177.43      178.60      9.13 o 
  -4   4   7      273.47      278.94     10.22 o 
  -3   4   7     1212.50     1208.28     18.69 o 
  -2   4   7       54.15       52.23      3.18 o 
  -1   4   7       32.26       29.03      2.49 o 
   0   4   7      390.96      377.11      6.50 o 
   1   4   7      829.37      832.14     12.91 o 
   2   4   7      313.91      300.75      8.41 o 
   3   4   7       56.82       59.20      4.86 o 
   4   4   7       99.81       94.53      6.39 o 
   5   4   7       44.24       42.34      8.42 o 
  -8   5   7      106.07      138.71     14.52 o 
  -7   5   7       71.66       93.80      8.26 o 
  -6   5   7        0.76        5.08      4.47 o 
  -5   5   7     1461.41     1520.00     29.89 o 
  -4   5   7     2118.97     2041.58     49.89 o 
  -3   5   7      572.73      551.46     14.27 o 
  -2   5   7      765.96      720.54     10.98 o 
  -1   5   7      941.36      884.58     14.95 o 
   0   5   7     1355.67     1379.04     15.64 o 
   1   5   7     1700.89     1682.88     24.03 o 
   2   5   7     2307.74     2246.02     31.65 o 
   3   5   7        8.86        6.60      3.39 o 
   4   5   7      412.78      443.41     12.35 o 
   5   5   7      949.78      919.31     23.72 o 
  -7   6   7       18.83       21.22      6.18 o 
  -6   6   7      261.72      274.97     11.91 o 
  -5   6   7       87.54       91.57      7.14 o 
  -4   6   7      137.55      161.44     11.84 o 
  -3   6   7      381.82      354.31     13.98 o 
  -2   6   7      652.97      639.44     10.27 o 
  -1   6   7      860.10      900.18     13.12 o 
   0   6   7      271.62      256.72      6.32 o 
   1   6   7      236.25      216.80      6.52 o 
   2   6   7       39.07       43.81      4.29 o 
   3   6   7      556.68      583.94     13.63 o 
   4   6   7      745.98      771.64     16.87 o 
   5   6   7       24.28       28.29      7.13 o 
  -7   7   7      290.70      312.85     13.71 o 
  -6   7   7        0.53       11.62      5.14 o 
  -5   7   7      644.17      681.00     18.07 o 
  -4   7   7     1658.28     1619.13     30.91 o 
  -3   7   7      155.70      156.02      6.22 o 
  -2   7   7      769.34      739.41     17.14 o 
  -1   7   7     2661.54     2665.71     30.45 o 
   0   7   7      103.97      104.80      4.79 o 
   1   7   7       14.30       19.44      7.22 o 
   2   7   7      156.25      176.39      7.27 o 
   3   7   7       15.83       14.99      4.11 o 
   4   7   7      607.72      611.39     15.03 o 
   5   7   7      335.70      320.59     11.51 o 
  -7   8   7      280.13      275.09     26.51 o 
  -6   8   7      622.63      641.12     18.74 o 
  -5   8   7     1055.93     1054.36     23.88 o 
  -4   8   7        0.88        3.05      3.80 o 
  -3   8   7     1248.10     1137.81     20.07 o 
  -2   8   7      222.92      210.76      7.33 o 
  -1   8   7      278.02      280.53      6.95 o 
   0   8   7     1962.62     2012.85     28.60 o 
   1   8   7     2783.28     2880.04     38.28 o 
   2   8   7        3.79        4.57      3.15 o 
   3   8   7     2664.76     2669.79     38.07 o 
   4   8   7      550.95      555.04     14.33 o 
   5   8   7       12.68       10.70      4.49 o 
  -7   9   7      126.21      132.86     10.06 o 
  -6   9   7       22.11       22.99      7.63 o 
  -5   9   7      373.48      361.01     13.87 o 
  -4   9   7       64.61       65.27      6.25 o 
  -3   9   7      152.78      145.48      6.36 o 
  -2   9   7     1736.66     1695.64     25.27 o 
  -1   9   7     1790.65     1760.41     25.94 o 
   0   9   7      393.79      421.06     10.53 o 
   1   9   7       39.65       42.14      4.27 o 
   2   9   7      505.86      508.11     12.32 o 
   3   9   7       83.88       82.41      6.03 o 
   4   9   7       85.31       86.42      6.68 o 
  -7  10   7       99.19       94.44      9.09 o 
  -6  10   7      535.46      536.23     23.17 o 
  -5  10   7      529.63      561.33     22.59 o 
  -4  10   7       88.75       91.41      8.95 o 
  -3  10   7      503.38      514.43     11.95 o 
  -2  10   7      686.38      672.01     13.70 o 
  -1  10   7      662.65      640.92     19.87 o 
   0  10   7     1282.24     1277.27     26.01 o 
   1  10   7       67.47       67.82      5.00 o 
   2  10   7      369.90      388.25     10.99 o 
   3  10   7      848.36      820.32     17.26 o 
   4  10   7      367.63      387.26     12.10 o 
  -6  11   7        1.06       -2.53      5.43 o 
  -5  11   7       54.70       63.55      7.15 o 
  -4  11   7       10.01       11.38      3.53 o 
  -3  11   7      441.52      405.33     10.92 o 
  -2  11   7      776.43      748.99     15.02 o 
  -1  11   7      491.88      485.53     11.84 o 
   0  11   7       99.45       88.61      6.97 o 
   1  11   7      365.24      369.41     18.24 o 
   2  11   7      213.42      207.06      8.51 o 
   3  11   7       79.09       64.68      7.71 o 
   4  11   7      166.17      160.19     10.26 o 
  -6  12   7      133.59      158.35     10.52 o 
  -5  12   7       23.05       19.92      5.74 o 
  -4  12   7      183.14      177.88      7.92 o 
  -3  12   7     1356.59     1338.50     22.65 o 
  -2  12   7      361.17      358.79     10.36 o 
  -1  12   7      161.65      179.17     11.66 o 
   0  12   7     2994.12     2991.78     51.78 o 
   1  12   7     1484.59     1416.34     40.96 o 
   2  12   7        5.01        1.00      3.48 o 
   3  12   7      575.92      569.95     14.48 o 
   4  12   7        7.18        6.88      5.39 o 
  -6  13   7        6.95        3.33      7.26 o 
  -5  13   7       24.11       18.41      6.05 o 
  -4  13   7      106.94      108.95      6.66 o 
  -3  13   7      115.27      106.38      6.39 o 
  -2  13   7       62.62       65.66      6.27 o 
  -1  13   7        9.86       15.32      5.23 o 
   0  13   7        0.60        0.22      4.25 o 
   1  13   7       46.82       51.32     10.68 o 
   2  13   7      145.36      144.40      7.53 o 
   3  13   7        0.06        3.56      5.29 o 
  -5  14   7       56.86       43.60      8.42 o 
  -4  14   7      148.67      146.04      7.60 o 
  -3  14   7     1683.46     1564.92     26.02 o 
  -2  14   7      430.20      440.95     11.88 o 
  -1  14   7        8.05        7.30      4.61 o 
   0  14   7     2017.93     2056.52     38.76 o 
   1  14   7     1135.82     1159.05     35.59 o 
   2  14   7        4.74        8.34      4.16 o 
   3  14   7      481.73      497.96     17.10 o 
  -5  15   7       10.67        8.50      6.16 o 
  -4  15   7      228.42      211.96      9.51 o 
  -3  15   7      765.57      712.34     19.13 o 
  -2  15   7      142.49      132.28      9.73 o 
  -1  15   7       97.87       87.68      7.84 o 
   0  15   7      167.15      183.02     10.16 o 
   1  15   7      200.52      206.82     10.98 o 
   2  15   7       90.47       95.57     12.06 o 
   3  15   7      151.31      153.63     10.58 o 
  -4  16   7       33.70       32.98      5.51 o 
  -3  16   7      617.58      613.68     15.04 o 
  -2  16   7      114.64      148.30      9.54 o 
  -1  16   7      123.46      122.76      8.83 o 
   0  16   7      955.78      942.93     23.78 o 
   1  16   7      243.60      221.74     11.76 o 
   2  16   7      359.96      369.36     21.93 o 
  -4  17   7        4.97       10.05      4.63 o 
  -3  17   7      159.28      147.55      8.02 o 
  -2  17   7        9.89       11.73      9.88 o 
  -1  17   7       23.57       31.65      6.55 o 
   0  17   7       10.64       12.48      5.37 o 
   1  17   7       63.25       71.32     11.47 o 
  -3  18   7      529.03      539.35     23.82 o 
  -2  18   7      241.35      233.26     12.32 o 
  -1  18   7       29.20       23.02      6.25 o 
   0  18   7      380.87      359.84     14.84 o 
  -7   0   8      141.11      136.68     13.94 o 
  -6   0   8       86.83      103.12     11.47 o 
  -5   0   8      353.82      337.89     12.06 o 
  -4   0   8     3834.07     3849.30     60.33 o 
  -3   0   8     2260.12     2199.74     60.57 o 
  -2   0   8      222.01      248.15      8.97 o 
  -1   0   8     3998.64     4046.87     68.92 o 
   0   0   8     3366.62     3439.92     53.02 o 
   1   0   8        1.04       -0.15      7.48 o 
   2   0   8     1921.69     1860.18     58.82 o 
   3   0   8       99.52       84.20      7.26 o 
   4   0   8       46.79       61.44      9.59 o 
   5   0   8     1095.48     1132.63     38.78 o 
  -7   1   8        0.30        6.17      6.01 o 
  -6   1   8       19.42       24.12      5.59 o 
  -5   1   8       78.96       80.07      5.38 o 
  -4   1   8       82.39       92.08      5.41 o 
  -3   1   8      472.26      482.65     10.67 o 
  -2   1   8       98.70      102.05      4.24 o 
  -1   1   8      308.30      348.91      7.36 o 
   0   1   8      403.78      390.10      9.59 o 
   1   1   8        3.67        2.22      2.26 o 
   2   1   8      370.22      343.70      8.53 o 
   3   1   8       39.77       31.05      3.93 o 
   4   1   8       56.82       58.59      5.94 o 
   5   1   8        0.50       -4.05      4.88 o 
  -7   2   8      364.66      350.33     30.50 o 
  -6   2   8      405.65      422.42     11.80 o 
  -5   2   8       34.31       38.54      4.25 o 
  -4   2   8     1733.99     1684.35     21.89 o 
  -3   2   8      734.87      685.98     11.51 o 
  -2   2   8       64.64       55.89      4.68 o 
  -1   2   8     4056.82     4069.65     38.48 o 
   0   2   8     2092.25     2083.34     39.42 o 
   1   2   8      163.16      152.01      5.55 o 
   2   2   8     1237.53     1186.25     17.66 o 
   3   2   8      222.07      232.81      7.68 o 
   4   2   8       95.58      107.51      9.87 o 
   5   2   8      294.45      313.63     13.71 o 
  -7   3   8       34.85       31.18      6.93 o 
  -6   3   8        5.45        5.05      4.06 o 
  -5   3   8        1.25        1.24      3.37 o 
  -4   3   8     1096.50     1093.69     28.27 o 
  -3   3   8      757.55      763.79     12.33 o 
  -2   3   8     1088.61     1062.00     14.98 o 
  -1   3   8     1032.62     1066.27     17.27 o 
   0   3   8      390.16      396.92     12.63 o 
   1   3   8        2.19       -0.05      1.82 o 
   2   3   8       72.22       63.67      4.37 o 
   3   3   8      297.02      285.59      9.73 o 
   4   3   8       65.10       68.87      6.13 o 
   5   3   8        3.83       -1.90      5.11 o 
  -7   4   8      666.21      672.95     16.22 o 
  -6   4   8     1115.53     1124.22     32.10 o 
  -5   4   8        3.43        2.37      6.25 o 
  -4   4   8      494.72      456.76     19.46 o 
  -3   4   8     1093.68     1093.02     18.09 o 
  -2   4   8      204.61      192.71      8.73 o 
  -1   4   8     1425.92     1347.17     17.66 o 
   0   4   8       77.43       75.06      4.72 o 
   1   4   8      585.81      577.45     10.73 o 
   2   4   8     1626.85     1569.80     21.68 o 
   3   4   8     1171.92     1177.05     21.24 o 
   4   4   8       17.87       30.03      8.00 o 
   5   4   8      141.02      156.02     10.47 o 
  -7   5   8       13.85       18.82      6.16 o 
  -6   5   8      261.37      284.24     12.21 o 
  -5   5   8      213.07      205.93     11.40 o 
  -4   5   8        5.22        6.39      3.90 o 
  -3   5   8      342.31      345.85     32.54 o 
  -2   5   8     1292.22     1272.67     20.17 o 
  -1   5   8      425.31      443.34      8.71 o 
   0   5   8      299.72      300.28      7.24 o 
   1   5   8      176.42      167.95      6.01 o 
   2   5   8       16.65       10.76      3.64 o 
   3   5   8      228.85      217.57     10.82 o 
   4   5   8      183.37      192.04      8.96 o 
  -7   6   8      207.74      226.22     17.50 o 
  -6   6   8      643.05      620.98     18.00 o 
  -5   6   8       20.94       22.50      5.28 o 
  -4   6   8      645.48      649.39     17.09 o 
  -3   6   8      276.34      248.89      9.89 o 
  -2   6   8        1.33        0.84      2.18 o 
  -1   6   8     3386.97     3425.83     44.54 o 
   0   6   8       17.69       16.11      2.74 o 
   1   6   8        5.07        2.53      2.62 o 
   2   6   8     1717.28     1711.29     26.53 o 
   3   6   8     1659.53     1685.69     27.42 o 
   4   6   8        0.08        3.53      4.04 o 
  -7   7   8        7.78        6.78      5.75 o 
  -6   7   8      177.30      166.08      9.80 o 
  -5   7   8      597.18      572.67     16.69 o 
  -4   7   8      467.61      450.09     20.41 o 
  -3   7   8       22.41       21.12      4.52 o 
  -2   7   8      389.16      405.92      9.94 o 
  -1   7   8      669.78      690.07     11.72 o 
   0   7   8      250.01      251.45      8.16 o 
   1   7   8     1476.52     1500.90     37.47 o 
   2   7   8      330.53      313.22      9.85 o 
   3   7   8      127.44      137.61      7.99 o 
   4   7   8      319.55      313.63     11.08 o 
  -7   8   8      109.30      119.49     12.13 o 
  -6   8   8       66.64       67.49      7.49 o 
  -5   8   8       86.69       91.59     12.27 o 
  -4   8   8      647.69      621.34     17.25 o 
  -3   8   8      318.72      338.72     18.74 o 
  -2   8   8      115.35      119.06      7.44 o 
  -1   8   8     1585.65     1576.05     20.85 o 
   0   8   8      908.97      923.88     23.96 o 
   1   8   8      198.21      187.26     15.76 o 
   2   8   8      502.02      499.88     12.58 o 
   3   8   8      378.01      386.02     11.70 o 
   4   8   8       72.62       73.19      6.65 o 
  -7   9   8       15.39       33.90      7.19 o 
  -6   9   8      121.14      134.67      9.65 o 
  -5   9   8      479.49      460.63     15.39 o 
  -4   9   8      244.74      263.57     11.55 o 
  -3   9   8        6.07        5.96      4.34 o 
  -2   9   8      178.41      172.94      7.07 o 
  -1   9   8     2198.96     2185.68     31.34 o 
   0   9   8     1864.58     1875.95     34.86 o 
   1   9   8     2958.08     2886.88     50.18 o 
   2   9   8      425.79      404.83     11.46 o 
   3   9   8       87.06      103.18      8.75 o 
   4   9   8      239.81      233.60     10.11 o 
  -6  10   8        4.66       -5.44      7.26 o 
  -5  10   8      142.10      147.35      9.34 o 
  -4  10   8      631.48      623.24     17.81 o 
  -3  10   8      740.06      719.24     23.39 o 
  -2  10   8       41.55       37.04      4.45 o 
  -1  10   8       35.34       31.45      4.30 o 
   0  10   8     1237.39     1225.16     26.09 o 
   1  10   8       15.15       19.79      5.39 o 
   2  10   8       50.64       50.26     14.28 o 
   3  10   8       36.67       31.77      5.25 o 
   4  10   8       97.14       92.94      7.17 o 
  -6  11   8      218.13      221.66     12.22 o 
  -5  11   8      349.61      380.75     14.53 o 
  -4  11   8       73.13       67.36      7.03 o 
  -3  11   8      298.66      317.56      9.84 o 
  -2  11   8     1668.14     1634.11     25.96 o 
  -1  11   8       35.09       32.26      4.47 o 
   0  11   8      262.68      277.91     11.60 o 
   1  11   8      883.34      937.88     22.96 o 
   2  11   8        0.70        2.23      4.77 o 
   3  11   8      218.15      211.17     18.56 o 
  -6  12   8        1.34       -5.49      5.49 o 
  -5  12   8        0.07        6.29      9.51 o 
  -4  12   8      234.70      230.36     11.28 o 
  -3  12   8        1.99        6.28      3.59 o 
  -2  12   8       18.16       28.24      4.48 o 
  -1  12   8      118.62      121.91      6.78 o 
   0  12   8      232.61      225.33     13.07 o 
   1  12   8       35.08       47.92      8.42 o 
   2  12   8      172.58      194.31     11.24 o 
   3  12   8        2.17       -0.14      4.01 o 
  -5  13   8      616.59      688.73     20.59 o 
  -4  13   8       25.30       15.44      5.70 o 
  -3  13   8      540.98      554.23     15.10 o 
  -2  13   8     3043.89     2942.16     62.94 o 
  -1  13   8     1120.45     1097.47     25.33 o 
   0  13   8      113.80      139.33     13.07 o 
   1  13   8      709.61      731.68     20.43 o 
   2  13   8        3.20        6.07      5.16 o 
   3  13   8      191.08      184.75     15.98 o 
  -5  14   8       23.76       39.32     15.47 o 
  -4  14   8       30.58       17.41      5.80 o 
  -3  14   8      142.99      133.74      7.37 o 
  -2  14   8        0.16        0.16      3.71 o 
  -1  14   8        0.44       -0.96      4.14 o 
   0  14   8        2.67        1.56      5.12 o 
   1  14   8       46.99       50.75     11.84 o 
   2  14   8      298.65      293.76     13.32 o 
  -4  15   8       13.76       16.62      6.47 o 
  -3  15   8      486.77      445.67     12.83 o 
  -2  15   8     1204.32     1137.06     25.83 o 
  -1  15   8      372.59      363.64     29.92 o 
   0  15   8      171.26      176.58     13.73 o 
   1  15   8      611.80      638.87     19.60 o 
   2  15   8      132.80      150.33     15.11 o 
  -4  16   8       34.93       26.81      6.66 o 
  -3  16   8       58.81       44.70      5.61 o 
  -2  16   8       25.09       15.71      5.89 o 
  -1  16   8        4.66       -0.17      5.27 o 
   0  16   8        1.92       -5.08      5.08 o 
   1  16   8      107.74      116.24      9.71 o 
  -3  17   8       50.73       58.14      6.23 o 
  -2  17   8      394.79      395.32     15.66 o 
  -1  17   8       14.39       22.03      7.84 o 
   0  17   8      585.58      590.03     19.46 o 
  -7   1   9      164.53      160.80     10.68 o 
  -6   1   9     1111.01     1083.67     26.80 o 
  -5   1   9       97.21      102.32      6.35 o 
  -4   1   9      255.44      270.93     12.66 o 
  -3   1   9     3568.99     3552.93     40.06 o 
  -2   1   9     1086.01     1074.59     18.30 o 
  -1   1   9      228.02      250.02     10.63 o 
   0   1   9     2222.23     2097.10     38.56 o 
   1   1   9        4.71        5.93      2.55 o 
   2   1   9      265.99      303.23      8.44 o 
   3   1   9      809.45      871.03     15.95 o 
   4   1   9       62.87       78.30     10.03 o 
  -7   2   9       25.15       24.50      6.62 o 
  -6   2   9       16.09       12.44      5.83 o 
  -5   2   9      223.60      232.10      8.80 o 
  -4   2   9        3.96        3.39      3.11 o 
  -3   2   9       90.94       93.28      4.72 o 
  -2   2   9       67.18       77.10      5.03 o 
  -1   2   9       81.31       83.65      8.42 o 
   0   2   9      296.10      296.77     11.63 o 
   1   2   9       62.62       48.84      4.74 o 
   2   2   9      377.81      340.31      8.98 o 
   3   2   9       71.17       71.82      5.41 o 
   4   2   9      100.55       95.23      7.05 o 
  -7   3   9      110.16      113.27     15.32 o 
  -6   3   9      664.43      663.49     15.56 o 
  -5   3   9      122.66      117.08      6.67 o 
  -4   3   9       24.81       22.43      4.02 o 
  -3   3   9     1322.41     1299.49     21.89 o 
  -2   3   9        2.65       -1.74      1.96 o 
  -1   3   9     1256.64     1258.26     20.46 o 
   0   3   9     1470.56     1473.47     29.83 o 
   1   3   9      272.62      298.77     13.28 o 
   2   3   9      393.83      374.34      9.49 o 
   3   3   9      706.94      719.54     16.20 o 
   4   3   9      227.44      205.61      9.58 o 
  -7   4   9       44.35       28.39      7.14 o 
  -6   4   9       59.70       62.60      5.96 o 
  -5   4   9      578.57      564.15     13.73 o 
  -4   4   9      400.40      382.00     13.76 o 
  -3   4   9       43.41       39.02      4.19 o 
  -2   4   9      162.11      166.56     12.97 o 
  -1   4   9      516.59      508.14     14.82 o 
   0   4   9       17.35       15.01      3.32 o 
   1   4   9      224.06      213.97     10.07 o 
   2   4   9        2.77        5.88      3.09 o 
   3   4   9      139.45      117.86      7.05 o 
   4   4   9      167.10      166.91     12.88 o 
  -7   5   9       64.51       66.22      6.59 o 
  -6   5   9      279.28      286.83     10.51 o 
  -5   5   9       89.63       97.91      7.89 o 
  -4   5   9       40.42       42.91     11.76 o 
  -3   5   9     1372.76     1350.06     22.18 o 
  -2   5   9      400.66      396.03     15.17 o 
  -1   5   9      640.05      645.69     17.15 o 
   0   5   9     3142.32     3141.09     42.29 o 
   1   5   9      507.79      504.34     12.56 o 
   2   5   9        2.04        3.81      3.54 o 
   3   5   9      664.84      664.81     15.68 o 
   4   5   9      145.74      164.71      8.71 o 
  -7   6   9       61.30       68.01      8.32 o 
  -6   6   9        0.48       -4.61      4.61 o 
  -5   6   9       47.22       57.60      6.75 o 
  -4   6   9      150.05      136.57      8.58 o 
  -3   6   9      367.37      369.43     24.18 o 
  -2   6   9      590.27      588.58     12.85 o 
  -1   6   9      659.63      656.23     13.86 o 
   0   6   9       45.24       41.32      5.60 o 
   1   6   9      809.49      849.92     17.18 o 
   2   6   9      606.07      614.42     18.12 o 
   3   6   9        5.13        1.43      4.01 o 
  -6   7   9      300.78      316.20     13.61 o 
  -5   7   9      175.94      176.04     16.05 o 
  -4   7   9      412.92      398.44     22.59 o 
  -3   7   9     1373.80     1324.64     27.34 o 
  -2   7   9      677.65      695.57     17.87 o 
  -1   7   9       29.55       30.46      3.39 o 
   0   7   9      431.92      436.20     11.43 o 
   1   7   9      550.18      555.38     16.34 o 
   2   7   9      230.30      210.32     10.93 o 
   3   7   9      222.45      212.32      9.44 o 
  -6   8   9       64.45       55.49      7.45 o 
  -5   8   9      136.73      132.58      9.08 o 
  -4   8   9       41.09       52.24      6.41 o 
  -3   8   9       30.18       29.43      5.48 o 
  -2   8   9     1510.04     1516.47     30.29 o 
  -1   8   9       93.46       96.86      6.75 o 
   0   8   9       24.81       25.88      4.79 o 
   1   8   9      931.97      973.52     37.98 o 
   2   8   9     1189.58     1218.98     27.65 o 
   3   8   9        6.06        6.62      4.88 o 
  -6   9   9      123.35      140.21     11.91 o 
  -5   9   9       11.79        9.95      5.27 o 
  -4   9   9      260.75      271.18     11.96 o 
  -3   9   9     1334.36     1335.65     28.38 o 
  -2   9   9      440.26      431.77     14.13 o 
  -1   9   9      244.00      237.11      8.55 o 
   0   9   9      556.03      530.66     16.09 o 
   1   9   9        7.85        7.69      6.46 o 
   2   9   9      222.71      219.87     11.62 o 
   3   9   9      449.40      496.59     27.16 o 
  -6  10   9        0.93       -0.61      5.59 o 
  -5  10   9       85.16       88.76      8.52 o 
  -4  10   9      316.04      331.00     13.49 o 
  -3  10   9       87.15       85.66      8.57 o 
  -2  10   9      900.10      925.16     22.50 o 
  -1  10   9      300.77      324.69     12.03 o 
   0  10   9        0.21        0.75      4.42 o 
   1  10   9      430.31      431.09     15.25 o 
   2  10   9      325.85      351.25     18.37 o 
   3  10   9        0.62        2.83      5.43 o 
  -5  11   9        2.03        1.77      5.53 o 
  -4  11   9      113.31      125.10      9.29 o 
  -3  11   9        5.23        8.80      4.88 o 
  -2  11   9      352.79      345.10     10.52 o 
  -1  11   9        3.66       -0.11      3.63 o 
   0  11   9       27.28       31.39      5.90 o 
   1  11   9        6.11       -0.70      4.67 o 
   2  11   9      498.58      482.00     27.09 o 
  -5  12   9      591.94      576.29     18.69 o 
  -4  12   9      657.08      642.26     19.31 o 
  -3  12   9        2.98       -1.87      4.86 o 
  -2  12   9      751.40      715.91     15.90 o 
  -1  12   9     1195.54     1172.44     21.62 o 
   0  12   9        3.27        5.64      5.02 o 
   1  12   9      363.33      359.91     14.30 o 
   2  12   9       25.29       29.78      6.62 o 
  -5  13   9      140.68      128.01     10.11 o 
  -4  13   9        4.89        4.27      5.42 o 
  -3  13   9       13.54        5.42      5.44 o 
  -2  13   9        5.73        0.51      5.49 o 
  -1  13   9       23.03       15.82      5.48 o 
   0  13   9      220.87      222.94     11.79 o 
   1  13   9       24.88       22.62     11.18 o 
  -4  14   9      730.26      716.64     21.20 o 
  -3  14   9      154.25      116.71      9.29 o 
  -2  14   9      500.53      542.64     14.25 o 
  -1  14   9      475.95      461.97     16.35 o 
   0  14   9        0.90       -2.56      4.74 o 
   1  14   9      682.08      707.67     21.16 o 
  -3  15   9        2.28       -5.18      5.18 o 
  -2  15   9      102.77      104.37      7.37 o 
  -1  15   9      379.30      359.12     14.52 o 
   0  15   9      307.44      313.24     14.16 o 
  -7   0  10       17.43       17.87      9.59 o 
  -6   0  10      870.41      810.91     31.66 o 
  -5   0  10     1412.61     1441.71     43.43 o 
  -4   0  10      223.36      227.49     10.47 o 
  -3   0  10      680.75      670.97     28.83 o 
  -2   0  10      810.64      815.41     28.76 o 
  -1   0  10       11.67        6.68      6.97 o 
   0   0  10     1872.90     1757.19     49.53 o 
   1   0  10       58.47       64.92     10.60 o 
   2   0  10       10.67       16.89      6.25 o 
   3   0  10      963.12      946.28     24.54 o 
  -6   1  10        1.75        6.99      6.32 o 
  -5   1  10        1.95       11.52      4.39 o 
  -4   1  10        4.90        3.76      3.10 o 
  -3   1  10       91.58       83.03      4.93 o 
  -2   1  10      276.64      272.08     11.70 o 
  -1   1  10       51.15       46.99      6.26 o 
   0   1  10      245.49      215.60     14.38 o 
   1   1  10      257.75      230.61     11.45 o 
   2   1  10       80.37       68.82      7.11 o 
   3   1  10       59.24       46.68      5.15 o 
  -6   2  10      325.74      344.63     14.53 o 
  -5   2  10      595.40      614.49     15.98 o 
  -4   2  10        1.41       -2.55      3.43 o 
  -3   2  10      939.56      985.67     15.72 o 
  -2   2  10     1414.54     1443.88     23.45 o 
  -1   2  10        1.02        1.54      5.74 o 
   0   2  10      538.67      563.82     18.88 o 
   1   2  10      639.78      653.10     21.86 o 
   2   2  10        0.47       -0.21      3.92 o 
   3   2  10      323.18      330.98     10.03 o 
  -6   3  10       45.42       40.50      5.61 o 
  -5   3  10      104.11      103.35      9.23 o 
  -4   3  10       94.55       89.43      6.15 o 
  -3   3  10      630.49      627.51     12.01 o 
  -2   3  10      579.61      568.81     13.04 o 
  -1   3  10        7.37        7.65      4.92 o 
   0   3  10      227.84      200.01     10.86 o 
   1   3  10      546.81      542.85     13.64 o 
   2   3  10      486.07      467.77     15.56 o 
   3   3  10       16.80       24.21      4.91 o 
  -6   4  10       20.45       27.81      5.09 o 
  -5   4  10      548.59      548.85     13.99 o 
  -4   4  10        0.81        1.07      3.59 o 
  -3   4  10      713.91      723.64     15.14 o 
  -2   4  10      554.59      580.36     16.94 o 
  -1   4  10        0.14       -0.80      4.62 o 
   0   4  10      402.23      431.25     15.15 o 
   1   4  10     1349.42     1357.61     30.61 o 
   2   4  10      248.56      243.15      9.91 o 
   3   4  10       65.72       67.40      9.45 o 
  -6   5  10        1.20       -1.15      4.17 o 
  -5   5  10       52.38       56.68      5.84 o 
  -4   5  10      720.73      689.11     15.39 o 
  -3   5  10      239.03      232.03      8.68 o 
  -2   5  10      244.70      246.34      8.90 o 
  -1   5  10      448.83      451.94     15.16 o 
   0   5  10       68.63       64.96      7.32 o 
   1   5  10      160.68      157.61      7.69 o 
   2   5  10      125.79      123.30     12.20 o 
   3   5  10       12.21       11.77      5.68 o 
  -6   6  10      100.31      107.54      7.44 o 
  -5   6  10      107.53      111.12      7.18 o 
  -4   6  10       27.37       32.41      4.92 o 
  -3   6  10     1864.65     1872.55     28.91 o 
  -2   6  10      280.03      306.30     12.16 o 
  -1   6  10      143.45      140.69     11.76 o 
   0   6  10      521.14      522.00     17.03 o 
   1   6  10     1459.02     1429.54     30.17 o 
   2   6  10       36.79       35.59      7.92 o 
  -6   7  10       93.79       96.37      8.93 o 
  -5   7  10        4.90        7.42      5.19 o 
  -4   7  10      297.00      300.68     12.58 o 
  -3   7  10       61.60       53.74      7.19 o 
  -2   7  10      148.46      159.42      9.34 o 
  -1   7  10     1640.70     1632.53     39.94 o 
   0   7  10      697.94      704.81     15.60 o 
   1   7  10        5.18        8.27      4.78 o 
   2   7  10       55.40       57.16      7.48 o 
  -6   8  10      172.84      172.95     10.89 o 
  -5   8  10      199.63      206.84     12.78 o 
  -4   8  10        1.59        2.50      4.88 o 
  -3   8  10      465.61      442.71     15.14 o 
  -2   8  10      737.23      769.97     20.18 o 
  -1   8  10      161.85      146.84     14.09 o 
   0   8  10      396.85      437.77     12.29 o 
   1   8  10      387.33      387.32     14.53 o 
   2   8  10       44.04       39.59      6.68 o 
  -5   9  10       10.14        5.00     11.33 o 
  -4   9  10      154.32      171.68     10.27 o 
  -3   9  10      312.28      291.08     15.98 o 
  -2   9  10      467.94      496.94     15.91 o 
  -1   9  10     1760.47     1746.70     53.60 o 
   0   9  10      564.05      600.99     18.03 o 
   1   9  10        3.01        2.89      4.65 o 
   2   9  10      117.47      126.41      9.64 o 
  -5  10  10      578.82      559.32     18.47 o 
  -4  10  10       78.07       81.57      8.37 o 
  -3  10  10      411.44      357.03     13.88 o 
  -2  10  10      349.99      326.14     13.38 o 
  -1  10  10        6.07        9.37      5.37 o 
   0  10  10      296.02      309.24     13.17 o 
   1  10  10        7.84        9.64      5.27 o 
  -4  11  10      747.98      780.47     21.93 o 
  -3  11  10       23.85       19.19      6.05 o 
  -2  11  10        4.06        2.64      5.45 o 
  -1  11  10      582.36      582.92     18.02 o 
   0  11  10       25.76       26.52      7.48 o 
   1  11  10      124.66      136.10     30.57 o 
  -4  12  10        7.42        3.14      5.74 o 
  -3  12  10        0.90       -5.08      5.08 o 
  -2  12  10      138.62      128.49      9.39 o 
  -1  12  10       79.54       77.68      7.69 o 
   0  12  10      218.28      221.10     11.76 o 
  -3  13  10      626.19      572.93     18.89 o 
  -2  13  10        2.37        1.36      6.17 o 
  -1  13  10      374.88      393.43     15.23 o 
   0  13  10        3.44        5.84      5.58 o 
  -6   1  11        7.71        8.07      6.08 o 
  -5   1  11      783.09      786.13     21.56 o 
  -4   1  11      316.68      336.00     10.73 o 
  -3   1  11       19.73       28.16      4.65 o 
  -2   1  11      894.43      917.23     23.00 o 
  -1   1  11       78.09       91.45     10.82 o 
   0   1  11      159.56      179.48     10.78 o 
   1   1  11     1198.00     1161.89     56.06 o 
   2   1  11      567.07      611.58     20.80 o 
  -6   2  11       47.93       59.83     14.45 o 
  -5   2  11      197.86      182.79      8.89 o 
  -4   2  11      242.67      239.42      9.49 o 
  -3   2  11       16.49       26.16      6.37 o 
  -2   2  11       70.43       81.56      8.08 o 
  -1   2  11      395.39      401.37     14.85 o 
   0   2  11        9.64        6.15      5.50 o 
   1   2  11        0.97        0.65      5.85 o 
   2   2  11       45.31       49.90      8.16 o 
  -6   3  11       62.36       45.53      7.70 o 
  -5   3  11      496.08      510.48     13.95 o 
  -4   3  11       20.79       26.68      4.78 o 
  -3   3  11       73.52       66.25      7.01 o 
  -2   3  11      797.14      860.56     22.21 o 
  -1   3  11      415.42      421.47     15.25 o 
   0   3  11        6.09        1.08      5.23 o 
   1   3  11      581.88      567.24     18.84 o 
   2   3  11      317.05      321.50     15.30 o 
  -5   4  11       30.28       30.29      5.53 o 
  -4   4  11      439.39      437.65     13.25 o 
  -3   4  11      178.48      176.71     10.03 o 
  -2   4  11       40.14       39.50      6.62 o 
  -1   4  11      379.48      372.51     14.57 o 
   0   4  11      135.59      126.58      9.67 o 
   1   4  11       35.81       36.58      7.45 o 
   2   4  11       96.66      107.78      9.81 o 
  -5   5  11      876.51      842.53     18.45 o 
  -4   5  11       30.12       32.05      5.11 o 
  -3   5  11       32.69       32.46      6.28 o 
  -2   5  11     1205.86     1257.54     40.67 o 
  -1   5  11      949.72      983.87     24.74 o 
   0   5  11       76.75       58.66      8.35 o 
   1   5  11       89.13       91.14      9.34 o 
  -5   6  11       65.33       61.45      6.43 o 
  -4   6  11      355.61      345.19     11.40 o 
  -3   6  11      579.09      574.41     17.71 o 
  -2   6  11      155.64      144.37     13.94 o 
  -1   6  11      328.38      344.49     17.57 o 
   0   6  11      165.06      191.25     11.59 o 
   1   6  11       19.71       13.89      6.21 o 
  -5   7  11      569.73      574.35     15.63 o 
  -4   7  11      492.91      482.37     13.47 o 
  -3   7  11        0.32       -0.41      5.13 o 
  -2   7  11      479.48      545.25     26.14 o 
  -1   7  11      533.32      555.86     26.29 o 
   0   7  11        0.21        2.37      5.53 o 
   1   7  11       83.26       64.34     12.35 o 
  -4   8  11      519.32      525.39     17.85 o 
  -3   8  11      300.37      296.17     18.59 o 
  -2   8  11      119.63      130.75     16.63 o 
  -1   8  11       19.29       28.18      9.73 o 
   0   8  11      603.14      627.42     19.80 o 
   1   8  11       14.09       10.89      9.01 o 
  -4   9  11      235.08      252.54     12.85 o 
  -3   9  11      184.19      169.49     10.70 o 
  -2   9  11      264.62      252.62     19.83 o 
  -1   9  11       14.61       19.17      8.86 o 
   0   9  11      306.08      321.43     20.77 o 
  -3  10  11      343.21      340.22     14.16 o 
  -2  10  11      114.07      104.01      8.92 o 
  -1  10  11       84.32      104.58     13.07 o 
   0  10  11      228.40      245.47     18.74 o 
  -2  11  11       45.14       37.95      7.24 o 
  -1  11  11        1.55       15.54      9.01 o 
  -4   0  12       94.70       91.85     23.75 o 
  -3   0  12       17.88       35.88     10.02 o 
  -2   0  12      884.31      923.04     34.28 o 
  -1   0  12      573.08      620.64     28.03 o 
   0   0  12       63.72       63.33     11.62 o 
  -4   1  12       37.51       40.32      5.61 o 
  -3   1  12        9.29        6.04      5.84 o 
  -2   1  12       32.58       29.53      6.97 o 
  -1   1  12      167.19      141.66     10.42 o 
   0   1  12       79.91       70.06      8.78 o 
  -4   2  12      546.58      556.80     17.61 o 
  -3   2  12       56.27       63.28      7.95 o 
  -2   2  12      173.57      201.08     11.90 o 
  -1   2  12      699.56      737.82     21.45 o 
   0   2  12      180.44      205.59     12.48 o 
  -4   3  12      163.47      156.97     10.39 o 
  -3   3  12       23.43       38.49     10.31 o 
  -2   3  12       62.92       64.47      7.96 o 
  -1   3  12      243.12      236.27     12.97 o 
   0   3  12      546.96      545.33     22.08 o 
  -4   4  12      546.48      610.82     18.83 o 
  -3   4  12      159.12      131.59     13.94 o 
  -2   4  12        2.16        1.57      5.90 o 
  -1   4  12      660.23      671.53     21.86 o 
   0   4  12      196.90      197.88     14.16 o 
  -4   5  12       74.77       47.60      9.30 o 
  -3   5  12      347.51      367.47     21.50 o 
  -2   5  12       77.45       91.50     13.65 o 
  -1   5  12       29.02       22.98      6.77 o 
   0   5  12       30.96       19.03      6.86 o 
  -3   6  12      220.11      213.22     18.16 o 
  -2   6  12       13.87       21.93     10.02 o 
  -1   6  12      398.26      430.65     24.84 o 
  -3   7  12      540.98      557.64     21.28 o 
  -2   7  12      351.31      382.87     23.24 o 
                                                 
